# Supplementary material for: H2O2 drives the transition from conchocelis to conchosporangia in the red alga Pyropia haitanensis with promotion facilitated by 1-Aminocyclopropane-1-carboxylic acid
Source: Front Plant Sci. 2024 Mar 12;15:1379428. doi: 10.3389/fpls.2024.1379428 (PMC10963560; doi:10.3389/fpls.2024.1379428)
Supplement: Supplementary file 1 [file DataSheet_1.xlsx]

## Sheet: All_删选后短期促熟
Control VS M-24h(674)	Control VS M-11h(457)	Control VS M-11h & Control VS M-24h(223)	Control VS M-5h(1129)	Control VS M-5h & Control VS M-24h(1131)	Control VS M-5h & Control VS M-11h(212)	Control VS M-5h & Control VS M-11h & Control VS M-24h(962)
novel.8669	Pha001426	Pha003868	Pha007232	Pha003568	Pha002971	Pha006364
Pha003212	Pha004834	Pha002513	Pha005200	Pha004950	Pha001090	Pha004946
novel.8995	Pha008676	Pha004207	novel.10429	Pha007840	Pha006190	Pha003301
novel.2212	Pha008688	Pha004080	Pha001983	Pha004087	Pha000650	Pha005010
novel.3824	Pha006313	Pha006241	Pha003411	Pha001671	Pha007872	Pha001672
Pha008988	Pha004441	Pha009187	Pha006030	Pha005000	Pha006506	Pha006003
Pha009195	Pha004489	Pha000773	Pha009600	Pha005406	Pha008794	Pha006198
Pha003862	Pha001605	Pha002551	Pha005514	Pha006172	Pha006644	Pha001955
novel.8070	Pha005733	Pha006929	Pha005376	Pha003290	Pha001470	Pha000122
Pha007346	Pha004293	Pha003530	Pha001966	Pha000224	Pha004787	Pha000579
Pha000720	Pha002767	Pha008797	novel.2109	Pha004958	Pha000043	Pha007715
Pha000778	Pha006264	Pha004318	Pha009955	Pha007484	Pha004880	Pha008065
Pha001085	Pha009588	Pha004536	Pha003555	novel.2576	Pha000714	Pha001762
Pha001231	Pha006584	Pha000333	Pha003106	Pha003111	Pha005961	Pha003650
Pha007015	Pha009961	Pha005031	Pha008018	Pha007447	Pha004527	Pha005520
novel.5170	Pha004180	Pha003376	Pha009968	novel.10680	Pha001685	Pha001326
Pha005846	Pha005681	Pha001196	Pha002461	Pha006067	Pha001201	Pha008927
Pha009085	Pha003234	Pha006773	Pha001134	Pha002344	Pha003441	Pha007615
Pha004923	Pha004012	Pha000709	Pha004882	novel.10541	Pha004981	Pha008238
Pha007094	Pha009700	Pha008524	Pha001128	Pha007677	Pha008134	Pha007969
Pha009656	Pha001980	Pha009597	Pha001967	Pha002406	Pha002241	Pha007820
Pha007026	Pha003359	Pha002838	Pha006860	Pha008521	Pha002505	Pha007374
novel.3546	Pha001519	Pha001568	Pha001249	Pha010044	Pha000652	Pha001683
Pha000009	Pha000897	Pha000266	Pha007634	Pha009601	Pha000433	Pha007516
Pha006989	Pha005571	Pha004933	Pha009781	Pha007597	Pha006426	Pha000183
Pha005218	Pha001676	Pha000779	Pha006128	Pha004961	Pha005645	Pha008444
Pha004470	Pha002243	Pha003535	Pha007946	novel.1921	Pha002512	Pha002660
Pha002297	Pha006968	Pha004792	Pha001244	novel.4073	Pha003584	Pha008692
Pha004953	Pha005855	Pha001028	Pha005116	novel.8739	Pha000949	Pha006401
Pha007075	Pha007162	Pha007023	Pha002002	Pha004330	Pha006530	Pha005326
Pha003147	Pha007166	Pha000815	Pha003354	novel.4922	Pha004983	Pha004858
novel.8325	Pha008211	Pha000455	Pha005849	Pha005743	Pha009186	Pha007665
Pha002463	Pha002625	Pha009101	Pha000675	Pha009446	Pha004513	Pha000454
Pha000761	Pha004945	Pha003475	novel.362	novel.1519	Pha005870	Pha000728
novel.5939	Pha002598	Pha004574	novel.5416	novel.5887	Pha005310	Pha005250
Pha003452	Pha010151	Pha004583	Pha000780	Pha006706	Pha001410	Pha000651
novel.9938	Pha000831	Pha003746	Pha007165	Pha006923	Pha004466	Pha002288
novel.2335	Pha009153	Pha007962	novel.5392	Pha008528	Pha005257	Pha008840
Pha000996	Pha000694	Pha003239	Pha008593	Pha004048	Pha003349	Pha003792
Pha006829	Pha007913	Pha007103	Pha004546	novel.10531	Pha004426	Pha007520
Pha003655	Pha007774	Pha001248	novel.7413	Pha003651	Pha000481	Pha008157
Pha001579	Pha001187	Pha004544	Pha002129	novel.8657	Pha006384	Pha004798
novel.726	Pha003951	Pha003727	novel.2816	Pha007378	Pha007536	Pha000600
Pha006219	Pha000377	Pha001461	Pha000804	Pha003527	Pha003686	Pha000219
Pha005340	Pha003246	Pha007339	Pha002068	Pha008673	Pha005705	Pha006865
Pha003825	Pha003908	Pha000587	Pha004763	novel.2241	Pha004054	Pha002216
Pha005730	Pha004473	Pha009845	Pha004483	Pha004776	Pha002199	Pha004927
Pha005495	Pha006013	Pha005467	Pha002736	Pha008843	Pha004897	Pha002493
Pha002722	Pha008265	Pha006870	Pha008708	Pha003800	Pha005081	Pha006318
Pha002000	Pha002337	Pha007901	Pha003578	Pha008872	Pha007213	Pha004643
Pha010028	Pha000880	Pha002279	Pha000827	Pha001624	Pha004929	Pha002604
Pha000019	Pha000383	Pha001935	novel.10289	Pha008094	Pha004733	Pha003539
Pha004023	Pha003687	Pha005788	Pha006890	novel.5927	Pha007419	Pha005558
Pha003094	Pha003283	Pha002918	Pha004072	novel.9872	Pha001024	Pha004825
Pha004149	Pha000478	Pha007402	Pha002962	Pha009232	Pha004621	Pha004876
Pha005301	Pha003563	Pha009780	Pha003070	Pha006256	Pha004502	Pha007595
Pha007000	Pha003370	Pha007405	novel.4289	novel.9711	Pha001440	Pha001344
Pha004018	Pha006518	Pha006951	novel.5918	novel.7116	Pha000637	Pha005155
Pha006133	Pha007117	Pha005505	Pha006909	Pha008836	Pha007503	Pha006763
Pha009958	Pha003471	Pha005003	Pha009770	Pha005416	Pha000646	Pha005619
Pha007959	Pha006848	Pha006995	Pha007757	Pha008760	Pha006886	Pha007567
Pha008056	Pha007448	Pha005366	Pha000059	Pha002268	Pha002237	Pha001135
Pha001368	Pha005906	Pha005593	Pha007752	Pha005877	Pha002111	Pha005771
Pha003838	Pha006969	Pha007689	Pha000509	Pha004269	Pha005278	Pha002802
Pha004139	Pha004472	Pha007373	Pha008979	Pha002702	Pha008192	Pha004346
Pha008913	Pha008715	Pha002501	Pha008181	novel.1777	Pha000895	Pha001171
Pha005281	Pha001164	Pha001199	Pha005745	novel.1371	Pha007731	Pha000257
Pha000673	Pha002653	Pha006447	Pha007028	Pha005956	Pha008995	Pha000574
Pha001774	Pha004790	Pha006961	Pha008595	novel.9075	Pha002524	Pha001719
Pha008172	Pha007817	Pha006624	novel.7329	Pha000016	Pha000729	Pha009055
Pha006022	Pha004160	Pha007269	Pha003812	Pha003543	Pha004639	Pha007736
Pha006086	Pha005818	Pha009768	Pha005623	Pha001149	Pha008004	Pha000058
Pha006021	Pha009566	Pha007538	Pha007646	Pha006074	Pha001145	Pha001944
Pha007649	Pha004167	Pha006999	Pha004838	novel.1554	Pha007417	Pha006836
Pha007098	Pha004866	Pha004708	Pha006327	Pha008466	Pha005296	Pha004687
Pha004189	Pha005440	Pha006251	Pha005093	Pha007340	Pha002970	Pha001550
Pha009079	Pha009226	Pha007971	Pha002540	Pha008520	Pha003877	Pha000926
Pha006704	Pha001129	Pha007481	Pha006486	Pha007034	Pha009954	Pha002846
Pha008920	Pha000484	Pha008935	Pha009166	Pha005169	Pha008552	Pha001106
Pha009088	Pha005671	Pha004016	novel.10618	novel.8974	Pha005104	Pha008758
Pha005966	Pha009960	Pha009038	novel.10557	Pha002506	Pha006262	Pha008150
novel.5849	Pha007930	Pha008475	Pha004385	Pha009543	Pha004833	Pha000744
Pha009073	Pha009030	Pha002862	Pha005270	Pha007588	Pha005204	Pha007886
Pha004699	Pha004302	Pha009312	novel.5403	Pha006881	Pha009029	Pha007459
Pha009057	Pha005994	Pha008116	Pha003599	Pha002565	Pha007077	Pha006187
Pha001506	Pha005459	Pha004640	novel.1369	Pha009147	Pha002520	Pha003048
Pha005547	Pha004696	Pha000461	Pha000829	Pha005630	Pha000756	Pha005881
novel.4021	Pha000723	Pha002103	Pha002631	Pha001119	Pha002620	Pha003090
Pha002955	Pha005016	Pha008597	Pha004283	novel.6536	Pha003762	Pha001835
novel.4707	Pha006692	Pha003719	novel.1644	Pha009136	Pha005759	Pha003960
Pha000972	Pha007260	Pha000791	Pha004577	Pha004999	Pha003799	Pha000602
Pha002066	Pha003401	Pha006184	Pha006048	Pha001707	Pha005608	Pha008838
Pha006532	Pha005390	Pha006310	Pha000347	Pha004306	Pha009094	Pha005697
Pha000109	Pha005992	Pha008574	Pha002514	novel.3203	Pha000277	Pha008683
Pha001904	Pha004532	Pha002313	novel.6588	novel.10057	Pha007452	Pha005985
novel.812	Pha008599	Pha007271	Pha007560	Pha003305	Pha008900	Pha008331
Pha005050	Pha005872	Pha009120	novel.5388	Pha000763	Pha008268	Pha004401
novel.2194	Pha008191	Pha004279	Pha004891	novel.5188	Pha005076	Pha006306
Pha005110	Pha007719	Pha004024	novel.6144	novel.4507	Pha004878	Pha003310
Pha005787	Pha000435	Pha004785	Pha005164	novel.6141	Pha005307	Pha008967
Pha001256	Pha007739	Pha007884	novel.10758	Pha007006	Pha006037	Pha001574
Pha009185	Pha004050	Pha008241	novel.1454	novel.6249	Pha003624	Pha001770
novel.6558	Pha004843	Pha008469	Pha005670	Pha003363	Pha001631	Pha005087
Pha009019	Pha000441	Pha003772	Pha002074	Pha000642	Pha003950	Pha008333
Pha009125	Pha005824	Pha006155	Pha001619	Pha009225	Pha007508	Pha000865
Pha002303	Pha005815	Pha008971	Pha001150	novel.10722	Pha006218	Pha008577
Pha007602	Pha005365	Pha008854	novel.10013	Pha001034	Pha008109	Pha006947
Pha002503	Pha004002	Pha005591	Pha001959	Pha002952	Pha006491	Pha001133
Pha003871	Pha004542	Pha002091	Pha001219	novel.3656	Pha005424	Pha001166
Pha005862	Pha008961	Pha004525	novel.3347	Pha002659	Pha005533	Pha008443
Pha002574	Pha007202	Pha003713	Pha002905	Pha005182	Pha003841	Pha005793
novel.3044	Pha000394	Pha001208	Pha005639	Pha008262	Pha008706	Pha003806
novel.10436	Pha009037	Pha008629	Pha006139	Pha007885	Pha005519	Pha008021
Pha003794	Pha007548	Pha000710	Pha008145	Pha008430	Pha006551	Pha001755
Pha007685	Pha000061	Pha004694	Pha004118	Pha004019	Pha006100	Pha004317
Pha008410	Pha007570	Pha006537	Pha008078	Pha001644	Pha007055	Pha008415
Pha000495	Pha009551	Pha006664	Pha005655	Pha001064	Pha003394	Pha003819
Pha008233	Pha008424	Pha000706	Pha000545	Pha003839	Pha008831	Pha004755
Pha000370	Pha006674	Pha006068	Pha001618	novel.1087	Pha007507	Pha007581
Pha003463	Pha003556	Pha003474	novel.7270	Pha005796	Pha008005	Pha000125
Pha003391	Pha008387	Pha005610	Pha002299	Pha007406	Pha005477	Pha004219
Pha006482	Pha003932	Pha000247	novel.941	Pha000015	Pha000704	Pha006149
Pha005739	Pha001331	Pha003321	Pha000185	Pha007444	Pha003930	Pha005186
Pha005018	Pha003994	Pha003181	novel.7856	Pha002021	Pha010042	Pha005963
Pha004759	Pha004714	Pha000873	Pha004403	Pha007822	Pha008124	Pha004218
novel.686	Pha003520	Pha002553	Pha008950	Pha001921	Pha006158	Pha001439
Pha005141	Pha004165	Pha002173	Pha004626	novel.10579	Pha009171	Pha003595
Pha003967	Pha002092	Pha000399	Pha003480	Pha003600	Pha001172	Pha007233
Pha004452	Pha005607	Pha001766	Pha009595	Pha009643	Pha000020	Pha004402
novel.6145	Pha003230	Pha001215	Pha005334	Pha006544	Pha007381	Pha007659
Pha005667	Pha001687	Pha005635	Pha006493	Pha007267	Pha005374	Pha003356
Pha004884	Pha007697	Pha009039	Pha002915	Pha004941	Pha001969	Pha003368
Pha005819	Pha006103	Pha000134	Pha009953	Pha002219	Pha004653	Pha001088
Pha008670	Pha007993	Pha002550	Pha000506	novel.4309	Pha006329	Pha007658
Pha004624	Pha008064	Pha004890	Pha004612	novel.7919	Pha005225	Pha005303
novel.9778	Pha006183	Pha009790	Pha007999	novel.7760	Pha008534	Pha008603
Pha005673	Pha007436	Pha002282	Pha001146	Pha008964	Pha008119	Pha004006
Pha000941	Pha006990	Pha001837	novel.2843	Pha005609	Pha008059	Pha002250
Pha008206	Pha000093	Pha003869	Pha007293	Pha004001	Pha008757	Pha004173
Pha008400	Pha006905	Pha006856	Pha008061	novel.5243	Pha000669	Pha009313
Pha001900	Pha007664	Pha007424	Pha000365	Pha005222	Pha005019	Pha008823
Pha007146	Pha002959	Pha008307	novel.6341	Pha005313	Pha007514	Pha006758
Pha002182	Pha003711	Pha002866	Pha008691	Pha000037	Pha000074	Pha003074
Pha001423	Pha007222	Pha002755	Pha001976	Pha000407	Pha006108	Pha002055
Pha004519	Pha008213	Pha001617	Pha008529	novel.10346	Pha006205	Pha008217
novel.9775	Pha008164	Pha001455	novel.9337	Pha006531	Pha002935	Pha006874
novel.7540	Pha001247	Pha007768	Pha008993	Pha008364	Pha000576	Pha000476
Pha007454	Pha008898	Pha003350	Pha008366	Pha006001	Pha009090	Pha005718
Pha009783	Pha009360	Pha007336	Pha002541	novel.4128	Pha008394	Pha008288
novel.1130	Pha006658	Pha007851	Pha006623	novel.2074	Pha003328	Pha006165
novel.7161	Pha004549	Pha002467	Pha002692	Pha006225	Pha005625	Pha007244
Pha003156	Pha000935	Pha003834	Pha000133	Pha008146	Pha005772	Pha002197
Pha001186	Pha009134	Pha001192	Pha008589	novel.10701	Pha003332	Pha008209
Pha003725	Pha000811	Pha010011	Pha002245	novel.4993	Pha000947	Pha004750
Pha002407	Pha000702	Pha008007	Pha004907	novel.709	Pha001705	Pha005392
Pha007900	Pha003538	Pha005515	novel.10528	Pha002946	Pha007758	Pha005586
Pha006368	Pha005083	Pha008759	Pha008946	Pha002090	Pha004464	Pha001684
Pha003019	Pha008120	Pha004055	novel.6142	Pha004530	Pha007792	Pha000349
Pha004088	Pha009048	Pha007420	novel.10577	Pha007254	Pha000485	Pha006741
Pha004887	Pha007547	Pha006252	Pha004665	Pha006355	Pha007726	Pha006488
Pha007421	Pha005790	Pha000466	Pha001754	Pha001487	Pha001130	Pha003162
Pha008816	Pha009450	Pha002817	Pha001595	Pha002782	Pha007379	Pha008144
novel.1905	Pha002616	Pha008509	Pha003860	Pha005461	Pha007861	Pha007353
Pha004152	Pha006769	Pha002855	Pha002873	Pha004968	Pha004844	Pha005499
Pha006540	Pha001022	Pha003436	Pha009560	Pha006842	Pha009677	Pha005804
novel.3364	Pha008339	Pha003747	novel.8729	Pha007808	Pha000332	Pha000107
Pha006380	Pha007410	Pha004761	Pha004541	Pha004713	Pha005785	Pha001402
Pha002390	Pha009451	Pha006862	novel.3365	Pha006373	Pha000795	Pha000625
Pha003440	Pha002472	Pha007883	Pha005512	novel.5456	Pha006316	Pha001481
Pha002439	Pha004837	Pha009699	Pha004308	Pha001565	Pha004740	Pha003714
Pha003338	Pha002849	Pha005723	Pha006019	Pha006406	Pha004848	Pha002924
novel.8706	Pha005181	Pha006156	Pha004482	Pha004120	Pha005456	Pha003362
Pha001695	Pha007947	Pha001606	Pha006093	novel.1594	Pha008155	Pha007955
Pha003415	Pha006296	Pha000039	Pha003372	Pha004334	Pha000727	Pha007010
Pha008546	Pha007786	Pha007125	Pha006844	Pha006755	Pha007385	Pha000995
Pha007184	Pha004693	Pha008614	Pha003050	novel.7214	Pha008111	Pha006195
Pha007948	Pha004495	Pha002410	novel.7966	Pha007743	Pha006159	Pha009749
novel.9621	Pha000682	Pha002773	novel.7605	Pha000359	Pha008256	Pha006495
novel.3570	Pha007791	Pha008829	Pha008034	Pha006088	Pha001035	Pha005275
novel.111	Pha006291	Pha006403	novel.4102	Pha000167	Pha001029	Pha007080
Pha008009	Pha009097	Pha004458	Pha008859	Pha000179	Pha004877	Pha007580
Pha006343	Pha006505	Pha005337	Pha001832	novel.7338	Pha004550	Pha006282
Pha007642	Pha006866	Pha000467	novel.2450	Pha006985	Pha008966	Pha003949
Pha002559	Pha004632	Pha001329	Pha008850	novel.1785	Pha000343	Pha002430
Pha006726	Pha007358	Pha001701	Pha005677	Pha007282	Pha001958	Pha000210
Pha003042	Pha002934	Pha006130	novel.2036	Pha009146	Pha008714	Pha007694
novel.2574	Pha005650	Pha006180	Pha001071	Pha006441	Pha000221	Pha006000
Pha002218	Pha000644	Pha003224	novel.1911	Pha005947	Pha004641	Pha006365
Pha005908	Pha004615	Pha000825	Pha008033	Pha000414	Pha005279	Pha007941
Pha001327	Pha006094	Pha004821	Pha007738	Pha000213	Pha005577	Pha005536
Pha003112	Pha008897	Pha000393	Pha008431	Pha009559	Pha008875	Pha008252
Pha001912	Pha004575	Pha000434	Pha000423	novel.9858	Pha000696	Pha000542
novel.1193	Pha007994	Pha000302	novel.8561	Pha002096	Pha003910	Pha003075
Pha005523	Pha000051	Pha004303	Pha001523	Pha002544	Pha000275	Pha004879
Pha003418	Pha008472	Pha005342	novel.3549	Pha005335	Pha004794	Pha000733
Pha003764	Pha006684	Pha007558	novel.1308	novel.9340	Pha003238	Pha003511
Pha007607	Pha007226	Pha001087	Pha003854	Pha010108	Pha002677	Pha009045
novel.858	Pha007982	Pha004345	Pha004147	novel.10179	Pha004494	Pha007845
Pha003433	Pha008236	Pha003870	Pha009031	Pha005596	Pha008123	Pha008922
novel.1901	Pha003701	Pha002174	Pha008985	novel.9828	Pha005701	Pha000240
Pha008502	Pha000816	Pha002840	Pha000894	Pha002977	Pha001652	Pha003911
Pha008284	Pha004711	Pha004203	Pha003571	Pha006352	Pha005448	Pha004817
Pha002446	Pha008735	Pha003742	Pha008710	novel.10617	Pha002675	Pha000881
Pha004915	Pha004487	Pha000608	Pha004331	novel.9221	Pha001480	Pha000162
Pha007323	Pha004438	Pha004007	Pha002343	novel.9676	Pha006375	Pha007876
Pha005700	Pha000115	Pha000046	novel.8574	Pha001072	Pha008257	Pha005338
Pha009602	Pha006233	Pha008436	novel.2418	novel.5396	Pha005879	Pha002887
Pha006055	Pha004324	Pha000141	Pha000523	novel.4625	Pha000449	Pha008880
Pha000665	Pha003489	Pha008621	Pha001818	Pha000378	Pha000491	Pha005289
Pha004892	Pha007813	Pha004475	Pha002883	Pha008957	Pha003400	Pha000390
Pha008628	Pha002617	Pha002342	Pha002248	Pha002572	Pha002036	Pha002811
Pha003732	Pha004135	Pha009231	Pha007476	Pha008000	Pha007852	Pha005678
novel.4116	Pha006600	Pha008332	Pha008784	Pha003152		Pha008017
Pha003300	Pha007917	Pha008801	Pha004271	Pha006472		Pha005427
Pha004520	Pha005822	Pha008655	Pha007708	Pha007109		Pha004496
Pha005041	Pha008783	Pha008571	novel.4849	Pha004148		Pha004061
Pha002478	Pha000855	Pha003428	Pha004691	Pha007160		Pha004304
Pha004819	Pha006520	Pha003972	Pha005266	Pha003823		Pha006723
Pha006176	Pha008778	Pha005756	novel.951	novel.635		Pha001990
Pha007512	Pha003294	Pha005473	Pha009899	Pha000517		Pha006558
Pha008982	Pha002306	Pha004840	novel.5591	novel.5376		Pha005889
Pha004938	Pha008337	Pha003269	Pha003188	Pha005806		Pha003628
Pha008297	Pha001098	Pha000151	Pha007147	novel.1134		Pha007465
Pha005938	Pha009803		Pha002895	Pha000975		Pha002988
novel.1620	Pha002473		Pha007652	Pha007365		Pha007952
Pha005858	Pha008925		Pha002603	Pha001198		Pha005762
Pha008153	Pha008467		Pha008343	novel.9777		Pha009080
Pha003263	Pha002810		Pha004830	Pha002776		Pha008287
Pha003893	Pha008260		Pha006483	Pha006393		Pha001276
Pha002772	Pha008516		Pha005615	Pha002691		Pha007259
Pha006524	Pha002239		Pha008397	Pha003499		Pha001132
Pha004918	Pha002222		novel.10580	novel.7532		Pha008510
Pha002076	Pha007619		Pha001254	novel.10035		Pha005073
Pha003888	Pha000851		Pha005628	Pha003673		Pha003086
Pha003565	Pha007460		Pha005151	Pha008027		Pha002234
Pha002423	Pha007052		Pha007285	Pha007296		Pha007765
Pha000904	Pha002274		Pha007833	Pha007200		Pha003548
novel.1638	Pha008342		Pha002168	Pha006780		Pha003899
Pha008401	Pha009053		novel.7409	Pha006960		Pha006234
Pha008685	Pha005002		Pha009068	Pha004215		Pha005410
Pha001727	Pha008766		Pha002196	novel.1370		Pha000230
Pha007775	Pha006236		novel.3657	Pha001656		Pha005005
novel.4727	Pha007713		Pha006861	Pha006659		Pha006290
Pha006349	Pha001335		Pha006012	novel.8619		Pha007367
Pha006534	Pha006943		Pha007881	Pha008062		Pha001321
Pha008732	Pha005895		Pha010143	Pha002443		Pha008764
Pha007779	Pha001780		Pha006135	Pha005916		Pha008795
Pha007893	Pha007304		Pha003383	novel.9313		Pha002797
Pha002438	Pha000444		Pha005932	Pha004741		Pha004688
Pha006464	Pha005832		Pha006418	Pha006281		Pha008154
Pha006247	Pha001323		Pha006039	Pha009050		Pha001431
Pha005412	Pha008761		Pha003623	novel.2501		Pha001710
Pha007956	Pha000295		Pha005462	Pha005388		Pha000549
Pha000445	Pha004196		Pha003193	Pha004526		Pha006979
Pha006144	Pha002845		novel.3576	Pha000425		Pha005575
Pha007281	Pha005464		Pha007433	Pha003115		Pha008156
Pha008968	Pha004017		Pha001220	Pha004259		Pha006345
novel.7216	Pha001633		novel.1019	Pha004297		Pha006213
Pha003603	Pha007857		novel.2791	Pha006328		Pha008532
novel.10407	Pha002807		Pha001505	Pha003702		Pha004043
Pha008886	Pha004913		Pha007949	Pha009067		Pha008243
Pha009964	Pha008948		Pha008330	Pha004888		Pha008046
Pha003154	Pha003940		Pha006116	Pha004092		Pha009164
Pha009139	Pha002532		Pha002894	novel.6974		Pha003830
Pha002378	Pha006892		novel.1234	novel.10806		Pha007211
Pha007218	Pha000228		Pha001365	novel.4479		Pha005781
Pha001871	Pha002753		novel.10439	novel.3994		Pha002564
Pha007435	Pha006669		novel.2870	novel.7229		Pha002803
Pha005816	Pha003261		novel.6393	novel.7092		Pha000667
Pha005740	Pha007273		Pha001915	Pha000111		Pha007176
novel.9267	Pha007709		Pha002898	novel.3905		Pha005185
Pha006818	Pha006298		Pha008857	novel.6925		Pha000980
novel.5793	Pha003793		Pha004056	novel.1581		Pha000676
Pha006843	Pha005854		Pha004136	Pha007317		Pha000903
Pha001572	Pha001725		Pha004400	Pha000532		Pha006362
Pha004788	Pha006148		Pha005219	Pha000820		Pha003248
Pha005274	Pha002859		Pha004347	Pha007748		Pha008882
novel.10776	Pha009546		Pha009177	Pha002880		Pha008148
Pha009188	Pha007310		novel.10820	Pha007206		Pha006617
Pha006479	Pha004420		Pha010116	novel.10428		Pha007992
Pha003693	Pha002694		novel.7219	Pha007205		Pha003191
Pha008972	Pha003995		Pha002707	novel.7204		Pha004270
Pha003464	Pha008723		Pha004419	Pha000741		Pha004580
Pha003330	Pha008548		Pha005699	Pha004796		Pha001794
Pha003640	Pha005138		Pha007629	Pha006091		Pha004955
Pha005094	Pha007966		Pha003494	Pha003936		Pha009022
novel.1367	Pha010177		novel.1619	Pha009217		Pha004645
Pha008180	Pha001032		Pha010024	Pha004512		Pha008511
Pha006717	Pha001813		novel.2410	Pha001788		Pha004162
Pha009129	Pha005517		Pha007102	Pha003304		Pha008239
Pha008573	Pha003406		Pha001185	Pha001722		Pha008184
Pha003034	Pha000198		novel.8740	novel.10813		Pha002498
Pha004560	Pha006292		Pha006146	Pha003941		Pha006416
Pha008792	Pha004666		Pha003192	Pha005921		Pha004559
Pha002800	Pha009064		novel.3367	Pha007847		Pha002609
novel.8513	Pha009229		novel.8766	Pha006302		Pha008653
Pha007864	Pha009169		Pha008250	Pha006340		Pha003923
Pha002923	Pha001494		novel.3771	Pha007013		Pha005774
novel.5547	Pha004893		Pha005704	novel.526		Pha002672
Pha005276	Pha001972		Pha000189	Pha007821		Pha007112
Pha002888	Pha005758		novel.907	novel.5886		Pha005803
Pha000067	Pha006358		novel.4498	Pha002602		Pha005022
Pha007047	Pha004014		Pha004832	novel.10656		Pha007070
Pha008952	Pha005043		Pha002014	Pha003389		Pha005950
Pha005812	Pha007500		Pha009052	Pha007116		Pha000656
Pha003639	Pha000113		novel.7190	novel.3461		Pha006140
Pha003597	Pha004766		Pha003039	Pha003168		Pha003804
novel.7240	Pha008190		novel.5178	Pha001438		Pha006118
novel.2994	Pha006036		Pha008107	Pha005108		Pha008341
Pha001444	Pha009765		Pha005029	Pha002433		Pha005838
Pha003552	Pha004099		novel.10104	Pha003801		Pha003346
Pha002370	Pha006342		Pha000725	Pha008208		Pha008513
Pha003275	Pha000647		Pha000368	Pha008937		Pha001458
Pha002485	Pha003665		Pha003280	novel.2147		Pha004158
Pha007001	Pha008167		Pha007272	novel.752		Pha006476
Pha008645	Pha006883		Pha006653	Pha002379		Pha006613
Pha008561	Pha001325		Pha004684	Pha004860		Pha007740
Pha005241	Pha004134		novel.1375	Pha000663		Pha008092
Pha004682	Pha004756		Pha008863	Pha008788		Pha005738
Pha000992	Pha001628		Pha006049	novel.8793		Pha004851
Pha004049	Pha003402		Pha001548	Pha008416		Pha004597
Pha006386	Pha007985		Pha001814	Pha008189		Pha006783
Pha002457	Pha003207		Pha008437	Pha003778		Pha006273
Pha001206	Pha002746		novel.4311	Pha007091		Pha003907
Pha000030	Pha000784		Pha003130	Pha000515		Pha002530
Pha007449	Pha006382		novel.10316	Pha000666		Pha008149
novel.6944	Pha007569		Pha008693	Pha007867		Pha007120
Pha006399	Pha003237		Pha003409	novel.10025		Pha000504
Pha003113	Pha000103		Pha000152	novel.6391		Pha001497
novel.4373	Pha006716		Pha004429	Pha005543		Pha003164
novel.3845	Pha000699		novel.3247	novel.7881		Pha001464
novel.5885	Pha002820		novel.6583	Pha006710		Pha004726
Pha005254	Pha009113		novel.7199	novel.6791		Pha000330
novel.2169	Pha007085		Pha007624	novel.9633		Pha000437
Pha006871	Pha005112		Pha003659	Pha007776		Pha003345
Pha007927	Pha001973		Pha005423	Pha004545		Pha006092
Pha000139	Pha001733		Pha006867	Pha006220		Pha004570
novel.8904	Pha000693		Pha007746	novel.3699		Pha006462
Pha004206	Pha008974		Pha008363	Pha006480		Pha004729
Pha005726	Pha006101		novel.4278	Pha007644		Pha006073
Pha003627	Pha007236		novel.10011	Pha002917		Pha002627
Pha003775	Pha000592		Pha000131	Pha009149		Pha002795
Pha000525	Pha004689		Pha000079	Pha004460		Pha001564
Pha003779	Pha005757		Pha006226	novel.3308		Pha006457
Pha007400	Pha000940		novel.3279	Pha001036		Pha005262
novel.5923	Pha003524		Pha005589	Pha002768		Pha005566
Pha001052	Pha003360		Pha005434	Pha009015		Pha002863
Pha004593	Pha006736		Pha001658	Pha003754		Pha003851
novel.1810	Pha004964		Pha008463	Pha005373		Pha006307
Pha002926	Pha005156		Pha007829	Pha006919		Pha000317
Pha004397	Pha000271		Pha005345	novel.10402		Pha004686
Pha002217	Pha000649		Pha008554	Pha007290		Pha005348
Pha007599	Pha003855		Pha003561	novel.1410		Pha009049
novel.960	Pha003815		Pha004719	Pha008905		Pha005347
novel.6396	Pha002742		Pha002931	novel.6401		Pha008576
Pha006357	Pha002294		Pha008028	Pha002516		Pha007090
Pha003633	Pha003534		Pha002787	novel.1116		Pha005105
Pha003311	Pha003299		Pha003883	novel.3673		Pha007772
Pha008063	Pha009644		Pha008085	novel.3548		Pha003619
novel.10848	Pha006957		novel.683	novel.6736		Pha009065
Pha006034	Pha008197		Pha005581	Pha002211		Pha007545
Pha005910	Pha005052		Pha008841	Pha003987		Pha002518
Pha003718	Pha003591		Pha000887	Pha008212		Pha008139
Pha008283	Pha008097		Pha000065	Pha000834		Pha002324
Pha007073	Pha000217		Pha004151	Pha007122		Pha009212
Pha001346	Pha005626		Pha008013	Pha005668		Pha009918
Pha004977	Pha004405		Pha007151	Pha001478		Pha005640
Pha007756	Pha007630		novel.4506	Pha004046		Pha006301
Pha006096	Pha001177		Pha004896	Pha004096		Pha003006
Pha007522	Pha003007		Pha008365	Pha005189		Pha000970
Pha007362	Pha009787		Pha008457	Pha008743		Pha003058
Pha008728	Pha006944		Pha003312	Pha004762		Pha000460
Pha000324	Pha002552		Pha004662	Pha005160		Pha002546
Pha003297	Pha001573		Pha004366	Pha004298		Pha003072
Pha005015	Pha005368		novel.2166	Pha005020		Pha004829
Pha003525	Pha003788		Pha007179	Pha006131		Pha006395
Pha007601	Pha005294		Pha000750	Pha000272		Pha003615
Pha006849	Pha007325		novel.9072	Pha001808		Pha003341
Pha005457	Pha005902		Pha000601	Pha004365		Pha008505
Pha008049	Pha005488		Pha000623	Pha009919		Pha000071
Pha008727	Pha007873		Pha002636	Pha005267		Pha005692
Pha005404	Pha008894		Pha003120	novel.8979		Pha002075
novel.7498	Pha006735		Pha002445	novel.2271		Pha003135
novel.636	Pha007906		Pha009922	Pha003173		Pha006197
Pha004451	Pha007291		Pha006181	Pha005329		Pha003375
Pha000215	Pha000603		novel.6211	Pha002892		Pha000500
Pha008802	Pha009081		Pha007749	Pha004065		Pha002462
Pha004090	Pha002056		Pha003957	Pha000643		Pha003921
Pha004589	Pha006271		novel.1172	Pha002037		Pha002619
Pha006507	Pha002954		Pha009562	Pha006286		Pha008921
Pha008102	Pha001562		Pha000397	novel.7901		Pha007425
Pha008852	Pha007231		Pha000748	Pha000232		Pha005622
novel.174	Pha002732		novel.9467	Pha002278		Pha002827
Pha001009	Pha004764		Pha005314	Pha005691		Pha008527
Pha007868	Pha008767		Pha001182	novel.7533		Pha006824
Pha001096	Pha009607		Pha005103	Pha007495		Pha005417
Pha005213	Pha005408		novel.4267	Pha006372		Pha001820
Pha009824	Pha007585		Pha002312	Pha010094		Pha007446
Pha004332	Pha001911		Pha005911	Pha003900		Pha009814
Pha003789	Pha006297		novel.49	novel.8207		Pha003917
Pha006833	Pha003490		Pha005524	Pha003425		Pha002341
novel.6039	Pha002752		Pha006336	Pha009034		Pha004199
Pha006389	Pha005817		novel.10570	Pha000854		Pha004391
Pha006017	Pha004898		novel.10539	novel.7571		Pha007124
Pha002494	Pha003082		Pha003948	Pha008531		Pha007086
Pha002251	Pha004268		Pha009046	Pha004130		Pha004722
Pha003575	Pha002276		Pha000931	Pha000540		Pha009044
Pha005988	Pha005378		Pha002185	Pha001593		Pha000805
novel.10264	Pha007319		novel.7171	Pha001221		Pha005393
Pha003166	Pha003009		Pha000426	Pha005569		Pha001059
Pha003614	Pha001416		Pha005436	novel.10719		Pha005170
novel.8489	Pha001082		novel.8827	Pha000327		Pha008082
Pha002848	Pha007234		Pha004942	novel.10756		Pha004523
Pha000876	Pha005513		Pha004274	Pha005231		Pha005592
Pha009154	Pha009075		novel.10469	novel.4991		Pha005425
Pha009567	Pha006076		Pha004965	Pha005917		Pha000762
Pha005357	Pha005017		Pha003327	novel.802		Pha003740
Pha001750	Pha007951		Pha003102	Pha003696		Pha002724
Pha003109	Pha005413		Pha002095	novel.10759		Pha000533
Pha003288	Pha008915		Pha004485	novel.1633		Pha000487
Pha009564	Pha005709		novel.10638	Pha004291		Pha004116
Pha001751	Pha000452		Pha004497	Pha006554		Pha003116
Pha001520	Pha009135		novel.7961	Pha004581		Pha001227
Pha003326	Pha003610		novel.10468	Pha002943		Pha000075
Pha002178	Pha003998		novel.2136	Pha000806		Pha007603
Pha005666	Pha003500		Pha007699	Pha008807		Pha004128
novel.6143	Pha008517		Pha006051	Pha006162		Pha008864
Pha004934	Pha007311		Pha001386	Pha007587		Pha009063
Pha000928	Pha002425		Pha000006	Pha003081		Pha007360
Pha004791	Pha009449		Pha009657	Pha009168		Pha005183
Pha003011	Pha002705		Pha004886	Pha001803		Pha001697
Pha003296	Pha007265		Pha004680	Pha007237		Pha007186
Pha006057	Pha004988		Pha005964	Pha006485		Pha005263
novel.7737	Pha002255		Pha004534	Pha007690		Pha007583
Pha004658	Pha007710		Pha006473	Pha005060		Pha005157
Pha003351	Pha005498		Pha002741	Pha005926		Pha001801
novel.2675	Pha007467		Pha002789	Pha007418		Pha002227
Pha005243	Pha004814		Pha000337	Pha005768		Pha007158
Pha007286	Pha003473		Pha007092	novel.1457		Pha007918
Pha002354	Pha006033		Pha008235	Pha008671		Pha005876
Pha005356	Pha005346		Pha006604	Pha006028		Pha005995
Pha001655	Pha000503		Pha003864	Pha009358		Pha007393
Pha000787	Pha000776		Pha005777	Pha001181		Pha003522
Pha003980	Pha005914		Pha000749	Pha003780		Pha007513
Pha006779	Pha000883		Pha003604	Pha004940		Pha001516
novel.9547	Pha006011		Pha007592	Pha007891		Pha004311
Pha005399	Pha007388		Pha000323	Pha003976		Pha009087
novel.7421	Pha006563		Pha003637	novel.10796		Pha002072
Pha009176	Pha009191		Pha005238	Pha000147		Pha001465
novel.5712	Pha001575		Pha010047	novel.10172		Pha005661
Pha005741	Pha004095		Pha005065	Pha005587		Pha006793
Pha004883	Pha000395		Pha007046	Pha008709		Pha006056
Pha001906	Pha001975		Pha008825	Pha008439		Pha000957
Pha000557	Pha006422		Pha006072	Pha008115		Pha000514
Pha001602	Pha008991		Pha004430	Pha008930		Pha003813
novel.10674	Pha003432		Pha008768	Pha004338		Pha004585
Pha009208	Pha005256		Pha000206	Pha007121		Pha008512
Pha002492			Pha000948	Pha006974		Pha007511
Pha002623			Pha000701	novel.8927		Pha007150
Pha004066			Pha000788	novel.10460		Pha003155
novel.6557			Pha003422	Pha003498		Pha005563
novel.8454			Pha007534	novel.4401		Pha009047
Pha007126			novel.10627	Pha008965		Pha006179
Pha004478			Pha001312	Pha007627		Pha009815
novel.9788			Pha001486	Pha001226		Pha006433
Pha006725			Pha004032	Pha006790		Pha004768
Pha001348			Pha000339	Pha004660		Pha003890
Pha004491			Pha000311	Pha004263		Pha002069
Pha004979			Pha008661	novel.637		Pha000584
novel.696			Pha006772	Pha007543		Pha004910
Pha006815			Pha004003	Pha000614		Pha008588
Pha006379			novel.7632	Pha000428		Pha004106
Pha008386			Pha003149	Pha005455		Pha008954
novel.942			Pha006378	Pha006876		Pha004652
Pha007540			novel.5332	Pha001340		Pha008391
novel.4197			Pha003592	novel.5142		Pha001569
novel.10390			Pha009785	Pha006453		Pha001420
Pha000742			novel.2383	novel.10181		Pha008224
Pha008454			novel.4449	Pha007561		Pha006280
Pha004943			Pha007730	novel.3649		Pha001598
Pha005500			novel.9236	novel.4205		Pha000438
Pha006215			Pha003579	Pha006272		Pha006654
novel.8327			Pha006734	Pha007253		Pha006287
Pha004138			Pha000648	Pha009006		Pha004348
Pha003088			novel.9816	Pha009775		Pha004780
Pha000234			Pha003924	Pha004122		Pha007270
Pha005556			Pha008782	Pha009202		Pha001757
Pha004509			novel.7988	Pha000288		Pha006747
Pha008324			novel.1603	Pha004034		Pha005469
Pha001230			Pha008452	Pha008453		Pha008408
Pha005074			Pha007057	novel.5449		Pha003569
Pha008686			Pha005066	novel.6679		Pha007932
novel.678			novel.9320	novel.10135		Pha006199
Pha008099			Pha003057	Pha000840		Pha004744
Pha005441			Pha003373	Pha000511		Pha003165
Pha008860			Pha006293	Pha003001		Pha007157
Pha003644			Pha002819	Pha006050		Pha008855
Pha001109			Pha006109	Pha007469		Pha008313
Pha003241			Pha004316	Pha000986		Pha006080
Pha005878			Pha008024	Pha004609		Pha005214
novel.4882			Pha005187	novel.9580		Pha005638
Pha009024			Pha000611	novel.8951		Pha003867
Pha007407			Pha009214	novel.10028		Pha006884
Pha002358			Pha009012	novel.337		Pha001799
Pha008962			Pha007133	novel.7992		Pha004412
novel.10732			Pha006512	Pha007660		Pha000421
Pha006547			Pha008112	Pha006032		Pha004285
Pha007928			Pha006411	novel.10067		Pha008296
Pha006705			Pha005905	Pha006745		Pha009190
Pha003302			Pha005084	Pha001257		Pha001050
Pha005737			Pha008328	Pha000597		Pha004184
Pha008140			Pha008026	Pha001043		Pha007826
Pha004628			Pha001698	Pha002515		Pha005990
Pha004156			Pha008893	novel.1541		Pha000084
Pha007942			Pha007277	Pha001258		Pha009114
novel.7531			Pha008494	Pha007787		Pha007915
Pha006468			Pha004051	novel.3908		Pha003054
Pha008695			Pha005134	Pha007926		Pha007059
Pha000978			Pha005496	novel.6579		Pha000966
novel.6650			Pha000937	Pha009216		Pha002573
Pha008228			Pha006436	Pha006591		Pha000645
Pha009738			novel.7255	Pha006445		Pha003787
Pha006721			Pha008440	Pha007349		Pha009737
Pha005288			Pha004261	Pha007645		Pha007354
novel.5375			novel.8941	Pha003322		Pha001277
novel.306			novel.1071	Pha007805		Pha007096
novel.1653			Pha006212	Pha009183		Pha001510
Pha001114			Pha009448	Pha004124		Pha003148
Pha006767			Pha007572	Pha001561		Pha003128
Pha007544			Pha005198	Pha001491		Pha007307
Pha008704			novel.4595	Pha008830		Pha007904
Pha000012			Pha003969	novel.1579		Pha000242
Pha004508			Pha008741	Pha004455		Pha008456
Pha005077			Pha002365	Pha004145		Pha006976
Pha006383			Pha002579	Pha009035		Pha007869
Pha001061			Pha004748	Pha006996		Pha006126
Pha009124			Pha001928	novel.2316		Pha009779
novel.7621			Pha005465	Pha001430		Pha009060
Pha007632			Pha004619	Pha000055		Pha003945
Pha006695			Pha001151	Pha003678		Pha004704
Pha006477			Pha004212	Pha002134		Pha007262
Pha003753			Pha004656	Pha001144		Pha008286
Pha007020			Pha007490	Pha004453		Pha008281
Pha009058			Pha004723	Pha004351		Pha000054
Pha000392			Pha008427	novel.524		Pha002062
novel.8437			Pha000631	Pha008080		Pha002335
novel.4158			Pha003902	novel.10747		Pha007925
Pha001936			Pha000209	Pha003316		Pha002981
Pha002618			Pha005088	novel.10317		Pha003069
Pha009119			Pha002622	Pha003293		Pha001328
Pha002779			novel.2565	Pha007105		Pha008606
Pha005968			Pha006509	Pha000186		Pha005174
novel.10139			Pha004524	novel.4317		Pha002287
novel.9169			Pha004063	Pha008870		Pha008300
Pha008729			Pha006655	Pha008679		Pha005649
Pha008895			Pha003424	Pha004921		Pha003542
novel.10140			Pha000095	novel.7949		Pha008638
Pha007653			Pha006129	Pha006768		Pha008928
Pha006908			Pha006038	Pha006238		Pha004644
novel.6995			Pha007565	Pha002968		Pha006823
Pha007287			Pha002761	novel.239		Pha005853
Pha008720			Pha004039	novel.9558		Pha009359
Pha003814			Pha002107	novel.3793		Pha008137
Pha006466			Pha009167	Pha001615		Pha009180
Pha003347			Pha001634	Pha000374		Pha008984
novel.8834			Pha003529	novel.5055		Pha003894
Pha003626			novel.6124	Pha000755		Pha000573
Pha003721			Pha000938	Pha000633		Pha000251
novel.1663			Pha003669	Pha004982		Pha007181
Pha000361			Pha003648	Pha008547		Pha005226
novel.10489			Pha007832	Pha003608		Pha006893
Pha005829			Pha006514	Pha007843		Pha000963
Pha005886			Pha003831	Pha000520		Pha002456
Pha000858			Pha009192	Pha010127		Pha008255
Pha007488			Pha002637	Pha008216		Pha008762
Pha005765			novel.10355	Pha004995		Pha000322
Pha002969			Pha009069	Pha008179		Pha008746
Pha003073			Pha007027	novel.3542		Pha002377
Pha002853			Pha007628	Pha009059		Pha001821
Pha000024			Pha001926	Pha002670		Pha008084
Pha003170			Pha004841	Pha005572		Pha002760
novel.2753			Pha006496	Pha006553		Pha000814
Pha006071			Pha004517	Pha000040		Pha007850
Pha006920			Pha007394	Pha007183		Pha001711
Pha006837			Pha004462	novel.10760		Pha000081
Pha005068			Pha006797	Pha008887		Pha008636
Pha006132			Pha008253	novel.1394		Pha001521
novel.6333			Pha008032	Pha001070		Pha005637
Pha008648			novel.9970	Pha000746		Pha004617
novel.2369			Pha006224	novel.5790		Pha002671
Pha003601			Pha009181	Pha008258		Pha000658
Pha006082			novel.2142	Pha005868		Pha000060
Pha004824			Pha008530	Pha003219		Pha008141
Pha001542			Pha004471	Pha009545		Pha009028
Pha000961			Pha002791	Pha005121		Pha003954
Pha001802			novel.6464	novel.10461		Pha003053
Pha007960			Pha002865	Pha000777		Pha008395
Pha007221			Pha001886	Pha000707		Pha004406
Pha008713			novel.10217	Pha002384		Pha004786
Pha006467			Pha008536	novel.277		Pha005584
Pha006709			Pha003515	novel.5272		Pha009561
Pha003169			Pha002099	Pha001653		Pha001659
Pha008803			Pha002612	Pha003699		Pha005779
Pha004278			Pha000655	Pha000790		Pha008580
Pha004697			Pha006122	novel.5223		Pha007905
Pha008847			Pha007283	Pha004336		Pha008110
novel.5862			novel.9063	novel.8241		Pha007764
novel.6846			Pha001140	Pha005253		Pha007051
Pha004182			Pha007666	Pha005588		Pha001804
Pha003258			Pha002351	Pha004930		Pha002674
Pha002911			Pha009175	Pha002082		Pha001954
Pha008121			Pha009215	novel.10771		Pha008187
Pha007089			Pha002556	Pha004030		Pha006125
Pha002257			Pha007825	Pha006339		Pha003491
Pha000703			Pha005118	Pha007880		Pha001779
Pha002474			novel.1774	Pha004083		Pha003291
novel.375			Pha003717	Pha009568		Pha008773
Pha006722			Pha003407	novel.9122		Pha006752
Pha000896			Pha005601	Pha000668		Pha000979
Pha002077			Pha002130	Pha001379		Pha002404
Pha007903			Pha003741	Pha001069		Pha008544
Pha003836			Pha000369	novel.8418		Pha007106
novel.3931			Pha008585	Pha004925		Pha001612
novel.8129			Pha008088	Pha006111		Pha005915
novel.5801			Pha005290	Pha004881		Pha000695
Pha003537			Pha000473	Pha007332		Pha003093
Pha003523			Pha000293	novel.1723		Pha001193
Pha003785			Pha000126	novel.6191		Pha005035
Pha006915			Pha003451	Pha000280		Pha001108
novel.9657			Pha004717	novel.10347		Pha004671
novel.9474			Pha008736	Pha003021		Pha000321
Pha002754			Pha000786	novel.7912		Pha008754
Pha004914			Pha006147	novel.1920		Pha003202
Pha002531			Pha004341	novel.1294		Pha003531
Pha005689			Pha007489	Pha004373		Pha005205
Pha008500			Pha006770	Pha007024		Pha006882
Pha005058			Pha001979	Pha000406		Pha004669
Pha008601			novel.5996	Pha006427		Pha008042
Pha005102			Pha006041	Pha004782		Pha006123
Pha006557			Pha007167	Pha008632		Pha008369
Pha004952			Pha005930	Pha008008		Pha005653
Pha005506			Pha003369	novel.5934		Pha003887
novel.4020			Pha000718	novel.10581		Pha008108
Pha008219			Pha007554	novel.7203		Pha002775
novel.8255			Pha008731	Pha006045		Pha000264
novel.6748			Pha003842	Pha000841		Pha000513
novel.1816			Pha003533	Pha004363		Pha007546
Pha003374			Pha007973	Pha007640		Pha003863
Pha004209			Pha000863	Pha004732		Pha000255
Pha005371			Pha001648	Pha008665		Pha004175
Pha001623			novel.7638	novel.167		Pha005641
Pha001495			Pha001073	novel.6483		Pha003803
Pha003996			Pha007574	novel.3331		Pha003532
Pha000960			novel.8222	Pha004709		Pha000636
Pha005122			novel.10535	Pha002100		Pha004305
Pha005312			Pha008977	Pha003540		Pha005744
Pha001767			Pha004675	novel.4404		Pha000965
Pha003013			Pha004681	Pha008919		Pha005783
novel.8749			Pha006670	Pha001107		Pha005918
Pha000735			Pha002673	Pha010093		Pha001800
novel.5015			Pha006424	Pha007967		Pha008592
Pha005690			Pha002669	Pha006052		Pha005682
Pha002537			Pha001205	Pha006367		Pha007810
novel.3406			Pha006121	Pha003621		Pha000129
Pha006115			novel.1259	Pha006877		Pha009235
Pha005033			Pha000630	Pha006502		Pha004606
Pha004627			Pha009098	Pha006973		Pha004038
Pha004469			Pha003964	Pha004026		Pha004154
novel.6713			Pha000237	Pha002523		Pha005982
Pha005605			Pha007681	Pha007251		Pha008623
novel.10279			Pha007249	Pha002267		Pha009198
Pha006964			Pha000967	novel.6975		Pha006998
Pha006941			novel.6980	novel.10327		Pha004868
novel.3780			Pha005945	novel.3987		Pha007274
			Pha008744	novel.10549		Pha007255
			Pha002656	Pha005358		Pha004013
			novel.8443	Pha007983		Pha008246
			Pha003755	novel.8918		Pha001552
			Pha002175	Pha004446		Pha004358
			Pha002964	novel.1628		Pha006413
			Pha004751	Pha000781		Pha008646
			novel.7998	novel.4806		Pha002289
			Pha005931	novel.1362		Pha005202
			Pha001456	Pha007799		Pha007654
			Pha008186	Pha008572		Pha004862
			novel.10388	Pha002484		Pha008407
			Pha006864	Pha004357		Pha007722
			Pha009544	Pha000516		Pha005343
			novel.3407	novel.6827		Pha004803
			Pha002016	novel.1445		Pha007413
			Pha000717	Pha003047		Pha008873
			Pha004598	Pha005139		Pha005067
			Pha002362	Pha006825		Pha001251
			Pha003180	Pha006542		Pha005135
			Pha004784	Pha006984		Pha000451
			Pha003416	Pha006448		Pha001688
			Pha004591	Pha005447		Pha009766
			Pha005299	Pha003118		Pha005333
			Pha005937	Pha002750		Pha007343
			novel.6552	Pha009778		Pha003622
			Pha003014	novel.10600		Pha005624
			Pha002317	Pha006487		Pha005836
			novel.4609	Pha003186		Pha003448
			Pha000583	novel.8944		Pha006405
			Pha005107	Pha006334		Pha003876
			Pha004661	Pha000085		Pha006500
			novel.3791	Pha005173		Pha007163
			Pha005696	Pha005048		Pha006361
			Pha005548	Pha004567		Pha005272
			Pha005974	novel.5528		Pha007676
			Pha000892	novel.6294		Pha004674
			Pha000239	novel.2240		Pha009132
			Pha002993	Pha006484		Pha003807
			Pha009092	novel.2132		Pha003076
			Pha000808	Pha008096		Pha003254
			Pha007207	novel.1395		Pha005807
			Pha007841	Pha003121		Pha000477
			novel.2484	Pha007363		Pha008934
			novel.6501	Pha000653		Pha008960
			novel.10432	Pha001560		Pha003252
			Pha007409	Pha002450		Pha008666
			Pha005415	Pha006277		Pha007107
			Pha000969	Pha006977		Pha001055
			Pha004434	Pha007177		Pha000135
			Pha004234	Pha000117		Pha003259
			Pha005144	Pha009769		Pha006105
			Pha003988	Pha007088		Pha006748
			Pha000999	Pha006300		Pha006417
			Pha006715	Pha008881		Pha001322
			Pha001275	Pha005221		Pha006953
			novel.10374	Pha001599		Pha003025
			Pha008225	Pha003466		Pha009822
			Pha005901	novel.10808		Pha003959
			Pha003768	Pha002346		Pha002203
			Pha006916	Pha008002		Pha007532
			novel.4497	novel.1304		Pha007491
			Pha004033	Pha008924		Pha000492
			Pha002667	Pha009937		Pha006812
			Pha001902	novel.7286		Pha006753
			Pha004277	Pha008161		Pha009142
			novel.7772	Pha001392		Pha005418
			novel.5817	Pha002468		Pha007802
			novel.3779	Pha005269		Pha002020
			Pha003405	Pha009131		Pha003752
			Pha007431	Pha004262		Pha003955
			novel.5184	Pha008465		Pha003287
			Pha010067	Pha000346		Pha006939
			Pha008942	Pha006765		Pha008609
			Pha000906	novel.2844		Pha001089
			novel.9663	Pha003289		Pha001781
			novel.1083	Pha005507		Pha004994
			Pha005820	Pha004863		Pha003576
			Pha004249	Pha005529		Pha004990
			Pha005034	Pha006169		Pha002914
			Pha006538	Pha008291		Pha009077
			Pha005973	Pha005191		Pha005725
			Pha002821	novel.257		Pha006885
			Pha006743	Pha004280		Pha000898
			Pha000789	Pha008221		Pha008093
			novel.2350	Pha000112		Pha006431
			Pha006420	novel.3640		Pha008896
			Pha004310	novel.7699		Pha008460
			Pha000035	novel.3543		Pha007922
			Pha006588	Pha000547		Pha008845
			novel.1302	Pha005394		Pha008138
			novel.1572	novel.9420		Pha008798
			Pha004765	novel.2425		Pha007189
			Pha005220	Pha008953		Pha008462
			Pha004231	Pha009082		Pha009163
			Pha008659	Pha008916		Pha005095
			Pha001170	Pha009603		Pha005851
			novel.10650	Pha007045		Pha004607
			Pha008069	novel.5735		Pha004947
			Pha007261	Pha006878		Pha002112
			Pha008325	novel.5199		Pha001590
			Pha003712	Pha006253		Pha000893
			Pha005362	Pha005154		Pha008907
			Pha008321	Pha001877		Pha000950
			novel.6633	Pha002470		Pha006975
			novel.3588	Pha009145		Pha005177
			Pha007535	Pha005784		Pha005614
			novel.7523	novel.4476		Pha007844
			Pha000891	novel.10706		Pha008198
			Pha000265	Pha008245		Pha003766
			Pha004870	Pha008844		Pha003667
			Pha001138	Pha004216		Pha001883
			Pha007871	Pha000447		Pha002046
			Pha001154	Pha007097		Pha008131
			novel.8897	Pha002965		Pha002275
			novel.6792	Pha004823		Pha006230
			Pha002247	Pha005920		Pha006102
			Pha002963	novel.10405		Pha002813
			Pha006827	Pha008327		Pha004108
			Pha005659	Pha004605		Pha004557
			Pha003251	novel.9052		Pha009444
			Pha005794	Pha007798		Pha004233
			Pha004172	novel.3678		Pha008879
			Pha008404	Pha007017		Pha007670
			Pha007753	Pha003536		Pha005896
			novel.5675	novel.1486		Pha001913
			Pha002412	Pha007571		Pha007008
			Pha004555	Pha007920		Pha002881
			novel.7661	Pha008694		Pha007441
			Pha007397	Pha009228		Pha002331
			Pha003357	Pha001395		Pha004533
			Pha002460	novel.8421		Pha004143
			Pha007338	novel.5347		Pha002483
			Pha008496	Pha006971		Pha002283
			Pha006026	Pha008538		Pha004989
			Pha003046	novel.2963		Pha006081
			Pha006250	novel.10647		Pha009112
			Pha001828	Pha002491		Pha004573
			novel.1634	Pha000159		Pha006592
			Pha004260	Pha009207		Pha003022
			Pha006317	Pha000885		Pha001789
			Pha000384	novel.799		Pha000220
			novel.3989	Pha004739		Pha000094
			novel.4199	Pha001740		Pha006850
			Pha001927	Pha006955		Pha006254
			novel.7493	Pha008304		Pha000565
			Pha000541	Pha006008		Pha000488
			Pha005750	Pha002246		Pha009111
			Pha000817	Pha000837		Pha003197
			novel.2823	Pha005729		Pha005736
			Pha000939	Pha002304		Pha009802
			Pha006229	Pha000890		Pha003159
			Pha004874	Pha008038		Pha001761
			Pha006784	Pha004712		Pha007156
			Pha002509	Pha001425		Pha006117
			Pha002587	Pha004329		Pha006312
			Pha004272	Pha006371		Pha007958
			Pha002560	novel.1784		Pha005028
			Pha004045	Pha001690		Pha004749
			Pha000752	novel.1380		Pha005023
			Pha008753	Pha000846		Pha003514
			Pha005676	Pha005230		Pha006124
			Pha005530	novel.8981		Pha002614
			novel.6421	novel.4907		Pha006278
			novel.682	Pha000063		Pha008806
			novel.7643	Pha001250		Pha008305
			Pha005304	Pha003087		Pha007604
			Pha002355	Pha007944		Pha007241
			Pha009819	Pha002431		Pha002626
			Pha006577	Pha005405		Pha004111
			Pha002320	Pha004225		Pha002169
			Pha003728	novel.3675		Pha008525
			Pha007796	Pha003661		Pha008639
			Pha005009	Pha000413		Pha006533
			Pha009000	Pha002500		Pha004187
			Pha006959	Pha003820		Pha005292
			Pha004150	Pha008506		Pha005317
			novel.5434	Pha008151		Pha004082
			novel.2273	novel.7403		Pha007680
			Pha001158	Pha004098		Pha009118
			Pha008043	Pha001391		Pha008402
			Pha005331	novel.8001		Pha008978
			Pha001522	Pha000022		Pha005869
			Pha008152	Pha003218		Pha003903
			novel.9801	Pha003005		Pha001160
			Pha008280	Pha007188		Pha000810
			Pha006777	Pha007963		Pha000418
			Pha007521	novel.3283		Pha002525
			novel.7982	Pha006593		Pha008770
			Pha007212	Pha003602		Pha006173
			Pha004399	Pha008901		Pha001925
			novel.1453	Pha001635		Pha005825
			Pha001141	Pha006009		Pha005419
			Pha008591	Pha005146		Pha007770
			novel.4779	Pha004618		Pha004677
			novel.5450	novel.4735		Pha007692
			novel.10642	novel.8331		Pha005997
			novel.9741	Pha001377		Pha007911
			Pha009767	Pha007263		Pha001810
			Pha008869	Pha004381		Pha001060
			Pha001776	Pha007225		Pha006305
			Pha002615	Pha006078		Pha003414
			Pha005883	novel.10603		Pha005977
			Pha008654	novel.1029		Pha009747
			Pha006619	Pha004188		Pha002038
			novel.6686	Pha006077		Pha003340
			novel.6138	novel.10433		Pha003247
			Pha004922	Pha005833		Pha001950
			Pha003861	Pha003616		Pha005285
			novel.8481	novel.1791		Pha003462
			Pha002545	novel.10530		Pha003618
			novel.8859	Pha000708		Pha006902
			Pha002665	Pha001313		Pha006813
			novel.5840	Pha003364		Pha000692
			novel.6889	novel.10807		Pha008122
			Pha006791	Pha001907		Pha003119
			Pha007656	Pha004873		Pha004535
			Pha005651	Pha002383		Pha004774
			novel.9011	Pha007695		Pha009200
			novel.10626	Pha001228		Pha004836
			Pha001157	Pha002714		Pha004738
			novel.7414	novel.10705		Pha008711
			Pha003124	Pha004077		Pha001584
			Pha008412	Pha004492		Pha005351
			novel.9371	Pha002261		Pha001105
			Pha006682	Pha005695		Pha006440
			Pha007724	novel.982		Pha007196
			Pha006458	Pha005798		Pha006807
			Pha005767	novel.262		Pha007578
			Pha002890	Pha003031		Pha003150
			Pha001207	Pha005497		Pha005684
			Pha002680	Pha007392		Pha008716
			Pha004797	Pha006904		Pha000953
			Pha000223	novel.5311		Pha007979
			Pha006580	Pha000889		Pha005550
			Pha000596	novel.4310		Pha000512
			Pha006204	Pha009596		Pha006209
			Pha002902	Pha000289		Pha002535
			Pha007830	Pha008498		Pha000143
			Pha000606	Pha008631		Pha003257
			Pha006363	Pha003002		Pha007537
			Pha000857	Pha007056		Pha008178
			Pha000100	Pha004251		Pha007794
			Pha000677	Pha005158		Pha006924
			Pha003934	Pha005611		Pha009821
			Pha001675	Pha006437		Pha004963
			Pha008986	novel.10097		Pha007608
			Pha004239	novel.5585		Pha001021
			Pha001607	Pha007698		Pha001805
			Pha000048	Pha005480		Pha002426
			Pha001929	Pha004602		Pha004161
			novel.2464	Pha008338		Pha008805
			Pha001714	Pha005483		Pha000560
			novel.9016	Pha007611		Pha004183
			Pha001661	novel.3580		Pha005986
			Pha000197	Pha002029		Pha007470
			Pha003395	Pha008556		Pha008230
			novel.367	Pha001389		Pha007079
			Pha008251	Pha006831		Pha000123
			Pha002120	novel.6689		Pha004372
			Pha001627	Pha003879		Pha006868
			Pha007330	novel.10588		Pha003041
			Pha006830	Pha003944		Pha004579
			Pha000259	Pha001025		Pha001017
			Pha004847	Pha008259		Pha005320
			novel.7759	Pha004854		Pha002829
			Pha000918	Pha008936		Pha007723
			Pha008550	Pha006700		Pha004540
			Pha000853	Pha005426		Pha002071
			Pha003342	novel.5933		Pha001398
			Pha005860	Pha005903		Pha006714
			Pha008871	novel.1976		Pha000458
			Pha008083	Pha007575		Pha004622
			Pha007643	Pha003510		Pha000920
			Pha003429	novel.10708		Pha007159
			Pha002070	novel.7963		Pha009008
			Pha005981	Pha006289		Pha003023
			Pha001095	novel.10359		Pha006376
			Pha004737	novel.6466		Pha004703
			Pha007626	Pha008011		Pha008471
			Pha003846	Pha000303		Pha000722
			Pha008563	novel.669		Pha002424
			novel.10358	Pha000715		Pha001330
			Pha005490	Pha003292		Pha003909
			Pha000917	Pha003765		Pha004097
			Pha003649	Pha000622		Pha008104
			Pha006589	novel.329		Pha006805
			Pha002558	Pha000076		Pha002648
			Pha003915	Pha003956
			Pha006407	Pha008346
			Pha006683	Pha004849
			novel.8523	Pha006983
			novel.7968	Pha007648
			novel.1643	Pha006166
			novel.4192	novel.6972
			novel.9366	Pha008310
			novel.4913	Pha006194
			Pha007936	novel.4965
			Pha000590	Pha003683
			novel.7454	novel.1580
			novel.6871	novel.10545
			novel.7993	Pha007718
			Pha005540	Pha008271
			Pha009823	Pha002039
			Pha001123	Pha007720
			Pha003774	Pha005835
			Pha005271	novel.10746
			Pha002479	novel.7467
			Pha008373	Pha000083
			Pha008911	Pha007863
			Pha001989	Pha005383
			Pha004486	Pha005789
			Pha006814	Pha006257
			Pha007173	Pha005867
			novel.3843	Pha004582
			Pha000144	Pha005546
			Pha005633	Pha006822
			Pha006014	Pha000340
			Pha009594	Pha008740
			Pha000616	Pha007391
			Pha008842	Pha003625
			novel.1376	Pha002976
			Pha002577	novel.1556
			Pha005188	Pha003309
			Pha002974	novel.1533
			Pha004484	novel.3201
			Pha007691	Pha005802
			Pha008050	Pha004594
			Pha002204	novel.8596
			Pha008490	Pha001775
			Pha005811	Pha000042
			Pha006106	Pha004571
			Pha007505	Pha008044
			Pha002444	Pha004695
			Pha003108	Pha003095
			Pha005047	Pha008292
			Pha005797	Pha007510
			Pha004521	Pha004852
			Pha004702	Pha001643
			Pha005167	Pha007198
			novel.9094	Pha006338
			Pha005126	Pha003896
			Pha007398	Pha001576
			Pha000618	Pha002921
			Pha000530	Pha005688
			Pha001075	Pha005315
			Pha001708	Pha006912
			Pha008326	Pha009148
			Pha003726	Pha006060
			Pha000716	Pha003953
			Pha005534	Pha003033
			novel.9129	Pha005562
			Pha004769	novel.8020
			Pha006498	Pha000849
			novel.7528	novel.8000
			Pha001816	Pha005720
			Pha008519	novel.3571
			novel.1977	Pha003277
			Pha005958	Pha001932
			Pha001307	Pha005694
			Pha004309	novel.10529
			Pha007170	Pha005397
			Pha006470	Pha008856
			Pha005375	Pha000850
			Pha003384	Pha009016
			Pha008540	Pha007939
			Pha004812	Pha007701
			Pha005252	Pha004254
			Pha003273	Pha007118
			Pha006354	Pha005717
			novel.7971	Pha000274
			Pha002856	Pha008669
			Pha002978	Pha008091
			Pha005079	Pha004287
			Pha003961	Pha003210
			Pha002884	Pha009091
			Pha000329	Pha002519
			novel.8573	novel.9082
			Pha006136	Pha005597
			Pha004802	Pha003211
			Pha008393	Pha004328
			novel.10283	Pha008214
			Pha005330	Pha000555
			Pha009072	Pha007729
			novel.1856	Pha006858
			Pha000379	Pha005780
			Pha009104	novel.4095
			Pha001931	novel.2552
			Pha006294	Pha004948
			novel.6273	Pha005321
			novel.7404	Pha007136
			Pha002979	Pha003035
			novel.2284	novel.7334
			novel.4201	Pha001253
			Pha002420	novel.1349
			Pha006568	Pha002401
			Pha000412	novel.268
			Pha000238	Pha003513
			novel.2768	novel.10201
			novel.9651	Pha002366
			Pha003493	Pha003963
			Pha003187	Pha008162
			Pha001817	Pha004281
			Pha004062	Pha008557
			Pha008933	Pha003228
			Pha008244	Pha002542
			Pha001682	novel.10235
			novel.10828	Pha005451
			Pha000207	Pha005946
			Pha003843	Pha007707
			Pha008811	Pha007593
			Pha001180	Pha003437
			Pha002067	Pha003107
			Pha001433	Pha005980
			Pha003928	Pha001503
			Pha003003	Pha006337
			Pha005439	Pha003255
			novel.7666	novel.7337
			Pha003662	novel.1105
			Pha002186	Pha004869
			Pha008814	Pha000657
			Pha008249	Pha006988
			Pha008569	novel.10136
			Pha005734	Pha001752
			novel.5384	Pha007789
			Pha004380	Pha003098
			Pha001551	Pha004889
			Pha001237	Pha005159
			Pha002487	Pha000871
			novel.6879	Pha004450
			Pha000070	Pha003319
			Pha003371	Pha008336
			Pha008543	Pha008311
			novel.5417	Pha008777
			Pha006934	Pha008361
			novel.10720	novel.8905
			Pha002402	Pha005559
			Pha007633	Pha006210
			Pha007171	Pha000769
			novel.7170	Pha007751
			Pha008981	Pha000184
			novel.10755	Pha007190
			Pha005091	Pha004904
			Pha000581	novel.7549
			Pha001829	Pha005487
			Pha005504	Pha001388
			Pha007242	Pha003885
			Pha007594	Pha000396
			Pha008474	Pha003574
			Pha001796	Pha008079
			novel.10260	Pha006638
			Pha000145	Pha000036
			novel.10663	Pha004903
			Pha004408	Pha007856
			Pha008405	Pha008826
				Pha003919
				Pha005491

## Sheet: 公式
Control VS M-11h(457)		Gene_name	KO_ID	KEGG_Pathway	Control	M-5	M-11	M-24	ACC-5	ACC-11	ACC-24
GeneID:Pha004834	#N/A	#N/A	#N/A	#N/A	#N/A	#N/A	#N/A	#N/A	#N/A	#N/A	#N/A
	Pha004049	#REF!	#REF!	#REF!	0.116667	0.57	0.72	106.13	0.216667	0.576667	29.7033
	Pha007102	#REF!	#REF!	#REF!	0.796667	5.61667	2.32	0.6	12.69	2.71	7.49
	Pha001132	#REF!	#REF!	#REF!	71.97	22.5133	42.09	40.1033	30.9867	38.1433	95.48
	Pha005889	#REF!	#REF!	#REF!	28.6467	119.377	11.0433	130.8	88.7567	15.9933	76.6467
	Pha009866	#REF!	#REF!	#REF!	0.603333	0.0933333	1.45	0.123333	0.393333	1.50667	0.926667
	Pha006951	#REF!	#REF!	#REF!	35.4533	27.3167	153.393	2571.65	54.3967	185.28	1505.64
	novel.2418	#N/A	#N/A	#N/A	#N/A	#N/A	#N/A	#N/A	#N/A	#N/A	#N/A
	Pha006186	#REF!	#REF!	#REF!	3.44	4.75667	3.65667	4.81667	3.75667	5.2	2.23667
	Pha004607	#REF!	#REF!	#REF!	538.117	165.807	280.603	326.34	158.22	233.643	179.113
	Pha005592	#REF!	#REF!	#REF!	0.64	4.96333	4.04	7.73333	3.85333	7.16667	3.08333
	Pha000949	#REF!	#REF!	#REF!	1768.94	11980.1	6159.99	3414.74	8948.16	7721.23	1641.33
	Pha007103	#REF!	#REF!	#REF!	2.19333	1.94667	1.09	7.60667	1.49	0.986667	3.94333
	Pha009232	#REF!	#REF!	#REF!	0	0	0	0	0	0	0
	Pha008228	#REF!	#REF!	#REF!	1.99667	1.70333	2.68333	1.03	2.53333	2.52333	2.47333
	Pha007619	#REF!	#REF!	#REF!	2.81667	0.45	0.433333	0.4	1.47333	1.36667	0.846667
	Pha009445	#REF!	#REF!	#REF!	0.04	0.0666667	0.243333	0.106667	0.406667	0.2	0.4
	Pha001653	#REF!	#REF!	#REF!	97.94	342.687	216.86	520.487	277.14	244.297	294.107
	Pha006861	#REF!	#REF!	#REF!	194.9	606.353	157.367	441	448.483	205.753	244.78
	Pha005717	#REF!	#REF!	#REF!	21.6033	61.1567	37.3333	128.24	52.5433	52.1933	73.6333
	Pha008506	#REF!	#REF!	#REF!	21.46	266.127	46.4667	63.3233	339.213	70.1767	12.86
	Pha000735	#REF!	#REF!	#REF!	50.6333	68.21	45.8467	163.267	47.24	58.2867	85.2633
	Pha006454	#REF!	#REF!	#REF!	0	0	0	0	0	0	0
	Pha006964	#REF!	#REF!	#REF!	0.683333	0.71	1	2.06333	0.29	0.95	5.63333
	Pha004441	#REF!	#REF!	#REF!	199.067	426.897	106.287	203.877	344.343	123.36	118.57
	novel.2675	#N/A	#N/A	#N/A	#N/A	#N/A	#N/A	#N/A	#N/A	#N/A	#N/A
	Pha002892	#REF!	#REF!	#REF!	0.27	0.13	0.526667	0.0733333	0.273333	0.45	0.303333
	Pha003058	#REF!	#REF!	#REF!	94.9733	786.2	820.153	988.617	593.61	828.95	431.743
	Pha007125	#REF!	#REF!	#REF!	79.6167	203.42	39.4833	24.9667	293.043	54.0533	79.03
	Pha005723	#REF!	#REF!	#REF!	27.3533	17.62	331.597	198.177	11	259.81	55.7967
	Pha003791	#REF!	#REF!	#REF!	39.82	35.82	26.4033	27.9733	27.15	23.2	13.2
	Pha003042	#REF!	#REF!	#REF!	65.6233	116.973	77.7367	760.117	102.157	107.153	400.913
	Pha005794	#REF!	#REF!	#REF!	62.9333	14.6467	138.823	66.3233	19.84	133.557	36.69
	Pha004844	#REF!	#REF!	#REF!	9.44	0.686667	166.687	7.43333	0.136667	169.613	2.84
	Pha000669	#REF!	#REF!	#REF!	31.5333	15.5867	19.8767	45.16	12.2333	27.7233	23.6267
	Pha008406	#REF!	#REF!	#REF!	67.6033	138.577	96.9833	102.437	81.2867	100.4	49.4967
	Pha006447	#REF!	#REF!	#REF!	767.957	1131.3	216.21	39.7033	1840.75	301.457	177.88
	Pha001761	#REF!	#REF!	#REF!	7.08333	0.0766667	0.596667	0.166667	0.15	0.44	0.673333
	Pha005726	#REF!	#REF!	#REF!	0.69	1.09333	0.43	0.366667	1.47667	0.406667	1.80667
	Pha004268	#REF!	#REF!	#REF!	81.1867	60.33	13.4433	83.9067	37.57	11.0967	41.76
	Pha002450	#REF!	#REF!	#REF!	0.0133333	4.39333	0	1.17	5.17667	0	0.156667
	Pha003855	#REF!	#REF!	#REF!	193.52	156.167	600.48	470.587	90.01	542.917	273.39
	novel.10511	#N/A	#N/A	#N/A	#N/A	#N/A	#N/A	#N/A	#N/A	#N/A	#N/A
	novel.10647	#N/A	#N/A	#N/A	#N/A	#N/A	#N/A	#N/A	#N/A	#N/A	#N/A
	novel.10579	#N/A	#N/A	#N/A	#N/A	#N/A	#N/A	#N/A	#N/A	#N/A	#N/A
	novel.1366	#N/A	#N/A	#N/A	#N/A	#N/A	#N/A	#N/A	#N/A	#N/A	#N/A
	Pha006468	#REF!	#REF!	#REF!	24.5467	67.1967	72.8567	211.883	46.8933	77.5967	127.213
	Pha005420	#REF!	#REF!	#REF!	105.393	125.113	97.2167	236.043	96.05	99.4367	120.37
	Pha005457	#REF!	#REF!	#REF!	10.5833	8.01333	7.41	6.03	16.66	11.47	15.6933
	Pha007845	#REF!	#REF!	#REF!	5.39	46.5967	26.64	102.787	42.83	26.0833	54.9867
	novel.257	#N/A	#N/A	#N/A	#N/A	#N/A	#N/A	#N/A	#N/A	#N/A	#N/A
	Pha004328	#REF!	#REF!	#REF!	0.92	7.44667	1.21	6.58	7.49667	1.98	3.91333
	novel.1410	#N/A	#N/A	#N/A	#N/A	#N/A	#N/A	#N/A	#N/A	#N/A	#N/A
	Pha008500	#REF!	#REF!	#REF!	1.72333	1.78	2.35333	0.576667	3.46667	2.33667	1.62333
	Pha006503	#REF!	#REF!	#REF!	0.586667	0.22	0.773333	0.376667	0.22	0.493333	0
	Pha005050	#REF!	#REF!	#REF!	1.58	2.62333	2.43	39.1433	1.56	3.10667	19.5067
	Pha000215	#REF!	#REF!	#REF!	55.7867	50.6433	84.6267	321.58	33.23	106.183	158.1
	Pha003023	#REF!	#REF!	#REF!	5.96667	599.92	53.33	328.637	432.38	42.9933	191.703
	Pha006343	#REF!	#REF!	#REF!	0.646667	1.02	1.38	0.3	1.11667	1.07333	0.966667
	novel.10570	#N/A	#N/A	#N/A	#N/A	#N/A	#N/A	#N/A	#N/A	#N/A	#N/A
	Pha004460	#REF!	#REF!	#REF!	15.0433	42.54	41.89	59.9767	43.3633	42.6	61.1967
	Pha009226	#REF!	#REF!	#REF!	0	0	0	0.0333333	0	0	0
	Pha002427	#REF!	#REF!	#REF!	0.106667	0	0.226667	0.43	0.5	0	0
	novel.10770	#N/A	#N/A	#N/A	#N/A	#N/A	#N/A	#N/A	#N/A	#N/A	#N/A
	Pha005890	#REF!	#REF!	#REF!	26.39	21.5367	29.6733	47.61	17.34	35.77	24.5
	Pha007488	#REF!	#REF!	#REF!	53.6433	122.33	85.7633	302.613	111.02	97.4533	141.607
	Pha004279	#REF!	#REF!	#REF!	26.2833	16.7833	10.3267	10.3533	15.0933	9.39	25.94
	Pha005843	#REF!	#REF!	#REF!	161.603	141.71	412.36	328.573	109.097	433.857	190.65
	Pha005373	#REF!	#REF!	#REF!	0.99	0.69	3.23	0.67	0.43	2.36	0.986667
	Pha007469	#REF!	#REF!	#REF!	3.62	45.6167	3.48667	21.0367	26.4467	5.84333	12.09
	Pha009968	#REF!	#REF!	#REF!	2.95667	0	2.17	4.11667	0	2.35333	13.4133
	novel.1533	#N/A	#N/A	#N/A	#N/A	#N/A	#N/A	#N/A	#N/A	#N/A	#N/A
	novel.2425	#N/A	#N/A	#N/A	#N/A	#N/A	#N/A	#N/A	#N/A	#N/A	#N/A
	Pha004204	#REF!	#REF!	#REF!	11.8567	8.71	13.5033	21.5067	11.1	16.6433	12.5633
	Pha006540	#REF!	#REF!	#REF!	9.10667	17.88	15.0333	29.4267	13.55	17.5067	17.5533
	Pha002358	#REF!	#REF!	#REF!	1089.35	875.857	1957.4	650.867	665.337	1654.69	318.477
	Pha008324	#REF!	#REF!	#REF!	78.8967	119.787	143.873	329.567	115.233	159.97	191.387
	Pha002532	#REF!	#REF!	#REF!	524.623	348.697	1562.25	463.42	403.657	1412.93	194.053
	Pha010065	#REF!	#REF!	#REF!	0.44	1.13667	6.39667	0	7.14667	4.44333	3.35
	Pha006990	#REF!	#REF!	#REF!	1241.65	2581.35	728.463	1597.56	1976.67	918.537	868.577
	Pha000821	#REF!	#REF!	#REF!	498.267	644.487	537.833	583.677	558.533	594.267	329.94
	Pha000143	#REF!	#REF!	#REF!	0.426667	0.05	0.35	0.07	0.193333	1.14667	0.413333
	Pha006126	#REF!	#REF!	#REF!	9.8	6.34333	5.32333	5.02667	7.46	5.48667	11.8533
	Pha000183	#REF!	#REF!	#REF!	0.24	0.316667	0	0	0.193333	0	0
	Pha008287	#REF!	#REF!	#REF!	0.183333	0	0.133333	0.123333	0.0666667	0.426667	0.0833333
	novel.2154	#N/A	#N/A	#N/A	#N/A	#N/A	#N/A	#N/A	#N/A	#N/A	#N/A
	Pha009553	#REF!	#REF!	#REF!	0.213333	0.0966667	0.476667	0.15	0.05	0.133333	0
	Pha002924	#REF!	#REF!	#REF!	135.397	1272.61	370.51	634.577	779.917	462.887	331.96
	Pha003554	#REF!	#REF!	#REF!	1.96	1.43	2.02667	0.893333	1.56333	2.18667	3.09333
	Pha005254	#REF!	#REF!	#REF!	6.56	3.82667	9.33667	91.0133	3.86333	11.6	33.9067
	Pha000033	#REF!	#REF!	#REF!	0.56	1.44667	1.24	0.536667	2.23333	1.22	1.58333
	Pha006416	#REF!	#REF!	#REF!	31.3467	595.623	453.917	7936.08	325.633	789.383	1306.9
	Pha008243	#REF!	#REF!	#REF!	31.97	0.586667	8.6	0.876667	1.66	28.3167	4.02333
	Pha004018	#REF!	#REF!	#REF!	47.5	44.7667	79.1567	171.743	50.9333	78.52	93.5133
	Pha005685	#REF!	#REF!	#REF!	2.83667	1.84	2.07667	2.15667	1.51333	3.99667	2.93333
	Pha009657	#REF!	#REF!	#REF!	0	0	0	0	0	0	0
	Pha000087	#REF!	#REF!	#REF!	0	0	0	0	0	0	0
	Pha006822	#REF!	#REF!	#REF!	0.823333	0.216667	0.84	0.53	0.16	0.563333	0.223333
	Pha008033	#REF!	#REF!	#REF!	43.2533	21.3033	32.7033	36.2067	28.29	36.6	13.5833
	Pha000668	#REF!	#REF!	#REF!	0	12.5033	0	8.04333	13.7767	0	0
	novel.4102	#N/A	#N/A	#N/A	#N/A	#N/A	#N/A	#N/A	#N/A	#N/A	#N/A
	Pha002462	#REF!	#REF!	#REF!	0.313333	1.1	2.62667	0.986667	2.14	1.7	3.05667
	Pha003754	#REF!	#REF!	#REF!	5.96333	2.53667	35.9067	141.45	4.24333	43.2167	60.12
	Pha003565	#REF!	#REF!	#REF!	190.31	181.15	352.983	662.6	131.92	375.967	275.813
	Pha000840	#REF!	#REF!	#REF!	0	4.69667	0	6.28667	0.746667	0	0.81
	Pha000374	#REF!	#REF!	#REF!	0.66	3.83	1.33333	2.67	7.89333	2.22333	11.04
	Pha000530	#REF!	#REF!	#REF!	4.89667	2.54	6.19	3.91333	4.44333	7.61667	11.16
	Pha006389	#REF!	#REF!	#REF!	0.0233333	0.0366667	0.0533333	0.223333	0	0.0233333	0.05
	Pha009994	#REF!	#REF!	#REF!	0.416667	0.46	0.676667	0.573333	0.176667	0.366667	0.28
	Pha007588	#REF!	#REF!	#REF!	80.7267	213.827	110.267	439.497	179.95	150.077	185.34
	Pha007867	#REF!	#REF!	#REF!	791.193	418.573	1432.13	9121.69	717.957	1638.42	4197.65
	Pha008966	#REF!	#REF!	#REF!	1.09	0.283333	0.12	0.576667	0.87	0.373333	2.07333
	Pha003397	#REF!	#REF!	#REF!	1.05333	1.58333	2.19	2.24667	2.38333	2.07	6.47
	Pha006413	#REF!	#REF!	#REF!	2.35333	77.8467	30.9	542.147	105.407	68.15	96.7267
	Pha006717	#REF!	#REF!	#REF!	158.02	189.16	190.15	451.65	150.023	202.537	267.963
	Pha008521	#REF!	#REF!	#REF!	21.46	266.127	46.4667	63.3233	339.213	70.1767	12.86
	novel.10435	#N/A	#N/A	#N/A	#N/A	#N/A	#N/A	#N/A	#N/A	#N/A	#N/A
	novel.4727	#N/A	#N/A	#N/A	#N/A	#N/A	#N/A	#N/A	#N/A	#N/A	#N/A
	Pha002675	#REF!	#REF!	#REF!	0.843333	0.45	0.366667	0.973333	0.27	0.34	0.486667
	novel.10429	#N/A	#N/A	#N/A	#N/A	#N/A	#N/A	#N/A	#N/A	#N/A	#N/A
	Pha004968	#REF!	#REF!	#REF!	155.117	29.4333	211.833	105.257	29.6133	172.78	60.1133
	Pha003328	#REF!	#REF!	#REF!	103.12	30.9	466.453	115.033	23.31	408.383	52.9433
	Pha009185	#REF!	#REF!	#REF!	1.39	1.76667	1.95333	3.21	2.12667	2.00333	2.68
	novel.10406	#N/A	#N/A	#N/A	#N/A	#N/A	#N/A	#N/A	#N/A	#N/A	#N/A
	Pha002887	#REF!	#REF!	#REF!	5.12667	0.143333	1.79333	1.27	0.486667	2.97667	0.563333
	Pha009800	#REF!	#REF!	#REF!	1.32333	3.64333	2.72333	2.73667	0.626667	2.67	1.14667
	Pha002112	#REF!	#REF!	#REF!	55.75	445.81	445.913	772.827	390.34	352.63	395.35
	Pha005040	#REF!	#REF!	#REF!	370.983	675.203	337.343	820.053	463.38	427.23	461.41
	Pha009937	#REF!	#REF!	#REF!	91.1667	0	62.7967	0	0	23.9667	34.4867
	Pha001767	#REF!	#REF!	#REF!	0.37	1.13	1.28667	6.39333	0.82	1.34	2.24
	Pha008252	#REF!	#REF!	#REF!	0.13	0.296667	0.43	0.403333	0.306667	0.346667	0.456667
	Pha005829	#REF!	#REF!	#REF!	2.67333	2.98667	3.17667	11.07	2.91667	3.97667	6.66333
	novel.6975	#N/A	#N/A	#N/A	#N/A	#N/A	#N/A	#N/A	#N/A	#N/A	#N/A
	Pha000920	#REF!	#REF!	#REF!	0.76	53.6933	6.58	15.3133	41.1933	13.05	8.54667
	Pha007964	#REF!	#REF!	#REF!	8.04333	10.4533	14.0067	10.88	13.45	12.4367	14.5033
	Pha008156	#REF!	#REF!	#REF!	868.277	418.19	135.937	31.45	387.273	143.557	263.987
	Pha004199	#REF!	#REF!	#REF!	62.3933	17.0367	15.7133	206.663	16.5467	11.04	87.2267
	Pha007992	#REF!	#REF!	#REF!	18.3867	64.53	66.6467	90.4933	58.5133	71.1533	50.4333
	novel.4806	#N/A	#N/A	#N/A	#N/A	#N/A	#N/A	#N/A	#N/A	#N/A	#N/A
	novel.320	#N/A	#N/A	#N/A	#N/A	#N/A	#N/A	#N/A	#N/A	#N/A	#N/A
	Pha008792	#REF!	#REF!	#REF!	59.46	140.687	72.3667	272.2	117.397	82.44	131.16
	Pha007633	#REF!	#REF!	#REF!	1868.69	4707.65	1314.13	3646.24	3463.26	2103.88	2005
	novel.10705	#N/A	#N/A	#N/A	#N/A	#N/A	#N/A	#N/A	#N/A	#N/A	#N/A
	Pha006748	#REF!	#REF!	#REF!	67.6333	164.217	28.65	13.29	157.163	31.5967	5.78667
	Pha004840	#REF!	#REF!	#REF!	40.8267	35.9567	161.007	173.84	50.3733	110.003	103.927
	Pha006417	#REF!	#REF!	#REF!	1114.55	21440.5	6396.36	13158.5	17942.1	8080.72	7079.83
	novel.10390	#N/A	#N/A	#N/A	#N/A	#N/A	#N/A	#N/A	#N/A	#N/A	#N/A
	Pha006277	#REF!	#REF!	#REF!	0.0366667	0.24	0	0.0466667	0.213333	0.0133333	0.14
	Pha005065	#REF!	#REF!	#REF!	23.2667	98.69	18.93	40.64	68.6733	20.7667	21.9633
	novel.3364	#N/A	#N/A	#N/A	#N/A	#N/A	#N/A	#N/A	#N/A	#N/A	#N/A
	Pha001592	#REF!	#REF!	#REF!	736.97	740.27	791.48	744.063	640.497	829.26	425.313
	Pha002754	#REF!	#REF!	#REF!	0.39	0.533333	0.783333	1.32333	0.346667	1.11667	3.57
	novel.6931	#N/A	#N/A	#N/A	#N/A	#N/A	#N/A	#N/A	#N/A	#N/A	#N/A
	Pha006687	#REF!	#REF!	#REF!	1.35667	2.34333	1.71667	2.70667	4.36	2.39	7.25333
	novel.10355	#N/A	#N/A	#N/A	#N/A	#N/A	#N/A	#N/A	#N/A	#N/A	#N/A
	Pha004605	#REF!	#REF!	#REF!	8.00333	0	18.5333	34.0767	0	16.07	8.25
	Pha004675	#REF!	#REF!	#REF!	50.5633	154.083	48.71	131.683	150.393	46.7033	70.93
	Pha007654	#REF!	#REF!	#REF!	259.873	98.0767	37.8367	789.153	130.82	46.0067	439.577
	Pha004321	#REF!	#REF!	#REF!	708.133	1363.88	1328.62	652.487	1054.55	1746.17	316.447
	Pha003254	#REF!	#REF!	#REF!	2.39667	214.29	45.79	187.677	161.493	53.3233	100.907
	Pha002298	#REF!	#REF!	#REF!	0.0766667	0	0.123333	0	0	0.0833333	0
	Pha001990	#REF!	#REF!	#REF!	39.1633	4.87	8.09	5.92667	3.84667	7.70667	3.39667
	Pha002491	#REF!	#REF!	#REF!	7.29	4.66333	15.3333	2.98667	7.49	20	6.49667
	Pha008311	#REF!	#REF!	#REF!	18.0033	59.7833	22.88	4.74333	133.907	26.1367	23.0633
	Pha007495	#REF!	#REF!	#REF!	26.5867	107.397	64.95	134	106.043	91.2367	77.0033
	Pha008843	#REF!	#REF!	#REF!	166.683	844.867	236.557	794.503	462.3	310.403	449.643
	Pha007417	#REF!	#REF!	#REF!	322.13	855.877	177.92	406.187	740.577	229.583	240
	Pha005356	#REF!	#REF!	#REF!	30.8533	40.53	57.3767	2.90667	48.2067	43.7733	45.2167
	novel.9474	#N/A	#N/A	#N/A	#N/A	#N/A	#N/A	#N/A	#N/A	#N/A	#N/A
	Pha003095	#REF!	#REF!	#REF!	61.7333	26.9433	81.8933	15.4433	38.3467	175.347	48.2867
	Pha003197	#REF!	#REF!	#REF!	3.07333	15.1533	11.5833	24.3133	10.28	23.75	12.2733
	novel.4907	#N/A	#N/A	#N/A	#N/A	#N/A	#N/A	#N/A	#N/A	#N/A	#N/A
	Pha002384	#REF!	#REF!	#REF!	0.65	4.81	1.67667	32.3467	4.47	1.24667	5.38667
	Pha004519	#REF!	#REF!	#REF!	0.706667	0.6	1.33333	106.99	0.303333	1.13333	16.7767
	Pha005456	#REF!	#REF!	#REF!	2.75	0.78	1.45667	5.80667	0.216667	0.703333	0.766667
	Pha006302	#REF!	#REF!	#REF!	1.97333	0.793333	2.3	0.85	0.976667	2.58	2.17333
	Pha009699	#REF!	#REF!	#REF!	0	0	485.92	465.34	0	88.6	0
	Pha003531	#REF!	#REF!	#REF!	21.6033	7612.15	707.173	2550.18	6120.28	1054.74	881.737
	Pha000020	#REF!	#REF!	#REF!	4.36	1.59667	1.68	4.54667	1.14333	1.45	1.84333
	Pha002431	#REF!	#REF!	#REF!	0	0	0	0	0	0	0
	Pha003296	#REF!	#REF!	#REF!	8.89333	24.02	14.7933	6.08	45.1767	24.3833	17.1867
	Pha009485	#REF!	#REF!	#REF!	0.67	0.453333	0.753333	0.443333	0.173333	0.41	0.403333
	Pha003079	#REF!	#REF!	#REF!	0	0	0	0	0	0	0
	novel.4201	#N/A	#N/A	#N/A	#N/A	#N/A	#N/A	#N/A	#N/A	#N/A	#N/A
	Pha002361	#REF!	#REF!	#REF!	20.7333	31.7433	30.9733	34.57	40.61	29.99	83.46
	Pha006022	#REF!	#REF!	#REF!	16.5767	19.6433	29.22	9.81	28.38	26.6233	22.4533
	Pha000333	#REF!	#REF!	#REF!	0	0	0.29	0.513333	0	0.323333	0
	Pha009597	#REF!	#REF!	#REF!	13.0433	6.33667	2.66333	6.40333	2.78333	4.63	2.87333
	novel.4021	#N/A	#N/A	#N/A	#N/A	#N/A	#N/A	#N/A	#N/A	#N/A	#N/A
	Pha005288	#REF!	#REF!	#REF!	1.03	0.163333	0.843333	0.766667	0.196667	0.66	0.573333
	novel.10436	#N/A	#N/A	#N/A	#N/A	#N/A	#N/A	#N/A	#N/A	#N/A	#N/A
	Pha007091	#REF!	#REF!	#REF!	33.8333	8.48667	82.6033	3.8	13.53	86.2867	16.7933
	novel.10538	#N/A	#N/A	#N/A	#N/A	#N/A	#N/A	#N/A	#N/A	#N/A	#N/A
	novel.4404	#N/A	#N/A	#N/A	#N/A	#N/A	#N/A	#N/A	#N/A	#N/A	#N/A
	novel.10235	#N/A	#N/A	#N/A	#N/A	#N/A	#N/A	#N/A	#N/A	#N/A	#N/A
	Pha000885	#REF!	#REF!	#REF!	0	0	0	0	0	0.0166667	0.0133333
	Pha002494	#REF!	#REF!	#REF!	195.03	448.993	335.94	567.623	382.653	397.603	326.047
	Pha009920	#REF!	#REF!	#REF!	1.06	0.866667	2.16333	2.03	0.36	1.34667	1.11667
	Pha007207	#REF!	#REF!	#REF!	319.537	242.793	483.273	363.613	244.327	340.907	198.03
	Pha002275	#REF!	#REF!	#REF!	23.8467	6.69333	4.62667	7.28333	12.89	7.26333	22.65
	novel.9016	#N/A	#N/A	#N/A	#N/A	#N/A	#N/A	#N/A	#N/A	#N/A	#N/A
	Pha000837	#REF!	#REF!	#REF!	10.65	208.327	15.6733	449.96	140.47	19.1	199.567
	Pha002424	#REF!	#REF!	#REF!	264.9	30.3067	66.35	62.0433	30.7767	80.8033	18.2233
	Pha004241	#REF!	#REF!	#REF!	81.4967	68.6833	72.0467	212.327	50.58	84.0633	125.31
	Pha006219	#REF!	#REF!	#REF!	57.06	50.3933	91.0967	512.59	57.2467	99.76	257.74
	Pha003498	#REF!	#REF!	#REF!	14.14	176.363	33.34	125.187	139.387	41.5733	74.1867
	Pha003803	#REF!	#REF!	#REF!	2.10667	13.98	6.24333	8.61333	17.95	6.38667	20.7
	Pha004985	#REF!	#REF!	#REF!	867.867	1041.37	621.187	753.503	668.303	600.833	414.863
	novel.10433	#N/A	#N/A	#N/A	#N/A	#N/A	#N/A	#N/A	#N/A	#N/A	#N/A
	Pha001299	#REF!	#REF!	#REF!	0.146667	1.55333	1.47	0.86	0.833333	0.936667	2.49333
	Pha003762	#REF!	#REF!	#REF!	186.193	33.2467	115.177	202.817	25.7133	101.52	96.1733
	Pha003709	#REF!	#REF!	#REF!	1.38	2.09333	2.37333	2.24333	3.55333	2.18667	3.38
	Pha008310	#REF!	#REF!	#REF!	3.46333	3.68667	2.36667	0.256667	16.5533	3.27	1.42
	Pha002370	#REF!	#REF!	#REF!	2.2	2.34333	3.24667	1.39	2.13667	4.18	3.94333
	novel.1643	#N/A	#N/A	#N/A	#N/A	#N/A	#N/A	#N/A	#N/A	#N/A	#N/A
	novel.10601	#N/A	#N/A	#N/A	#N/A	#N/A	#N/A	#N/A	#N/A	#N/A	#N/A

## Sheet: 表达量
gene_ID		Control	GG-ACC-5h	GG-ACC-11h	GG-ACC-24h	ACC-5h	ACC-11h	ACC-24h	M-5h	M-11h	M-24h	CS	Gene_name
Pha003037	K00002	11.17	12.5133	6.21	18.71	8.97333	13.01	24.2333	13.3567	5.77667	16.1333	38.0567	slr0942
novel.3037.1	K00002	0.376667	0	0.673333	0.413333	0.13	0.3	0.146667	0.16	0.143333	0	0.333333	slr0942
novel.3037.3	K00002	0	0	0	0.186667	0.0433333	0	9.00333	3.71	0	17.78	0.276667	slr0942
novel.3037.4	K00002	0.756667	0.37	0.916667	0.74	0.523333	1.13667	0.473333	0.733333	1.13333	0.65	0.556667	slr0942
novel.3037.5	K00002	0.67	2.07333	6.11333	0.703333	4.17	2.42333	3.3	2.30667	4.55667	0.446667	1.09667	slr0942
Pha008580	K00006	12.8533	71.84	13.6233	40.4133	43.6367	13.1167	59.9467	55.9833	7.01667	58.4467	66.59	gpd1l
Pha003033	K00008	6.45	26.9233	6.14667	13.2967	9.33	10.2167	23.1667	16.45	9.48667	27.2	8.53	SORD
Pha000075	K00010	22.1167	212.727	22.5233	102.963	258.45	108.137	527.03	366.257	72.95	564.56	50.7533	yrbE
Pha004613	K00010	1.84333	5.27333	1.38333	2.41667	3.38667	3.57667	4.06333	2.92	4.6	5.09667	2.86667	idhA
Pha004803	K00010	58.6633	90.4067	80.8533	48.1733	328.18	39.2133	223.727	289.117	24.82	250.34	68.0367	yrbE
novel.5080.1	K00010	4.18333	10.5567	4.06667	5.36333	31.3133	6.69333	29.2	26.9133	5.66333	23.0267	10.4033	yrbE
Pha005050	K00010	1.58	2.89667	1.31667	2.40333	1.56	3.10667	19.5067	2.62333	2.43	39.1433	3.05333	yrbE
Pha005744	K00010	37.8867	124.52	39.2267	131.073	42.77	38.7233	120.943	92.86	18.3733	171.007	27.5133	yrbE
Pha007588	K00010	80.7267	130.153	78.5233	73.1233	179.95	150.077	185.34	213.827	110.267	439.497	281.413	idhA
Pha009036	K00010	57.96	108.887	49.3967	57.0033	80.71	107.65	165.837	101.863	98.33	157.4	61.5167	iolG
Pha008761	K00012	146.063	353.477	162.967	148.91	213.237	104.283	128.12	135.827	64.7633	117.6	722.35	UGD5
Pha008764	K00012	12.1933	8.6	12.1267	6.43	5.84333	5.37	5.61	4.93	4.16667	3.93667	96.8033	UGD1
novel.9793.2	K00012	0	0	0	0	0	0	0	0	0	0	6.89333	UGD1
novel.9793.3	K00012	3.12667	11.87	3.81	0.07	10.32	1.27	0.7	11.8467	0.74	0.693333	95.4933	UGD1
Pha007282	K00013	1.63333	11.8667	1.05	3.09333	8.97333	5.19667	13.5633	10.7467	5.41667	14.0967	5.16333	hisD
novel.8028.2	K00013	1.9	6.39333	2.69333	3.64	3.28667	3.10333	6.55333	4.30333	2.13	7.63	1.47	hisD
Pha005357	K00016	5.03667	8.85	6.68	8.71	6.07667	6.52667	23.37	7.80333	6.39333	59.8333	4.13333	LDHC
novel.5730.1	K00016	7.06667	11	8.69333	8.87	14.16	14.0633	42.1067	13.5433	12.5833	53.71	17.02	LDHC
Pha007301	K00020	25.5467	50.6433	29.7633	29.3933	21.34	28.8133	35.1533	24.31	27.4133	53.3433	9.75	At4g29120
novel.8053.2	K00020	25.6467	35.8733	24.52	30.8367	16.9533	27.6467	26.1833	22.47	26.65	38.6867	8.04333	At4g29120
novel.8053.3	K00020	5.75	6.34	2.94	7.26	0.0933333	0.3	0.913333	1.31	0.653333	2.67333	0.316667	At4g29120
Pha004642	K00024	5.65333	21.1433	5.65667	10.12	21.5333	5.24	11.1833	25.6133	3.77	11.5167	5.02667	mdh
novel.4880.1	K00024	40.2233	99.8033	37.06	54.9467	62.12	65.69	75.3633	74.9767	55.1767	91.7	25.8533	mdh
novel.6012.12	K00025	21.75	4.66667	5.67333	2.76	85.05	9.91667	100.737	91.51	11.4567	108.12	5.42333	-
Pha005596	K00025	214.22	179.363	172.753	269.74	21.9067	342.61	36.88	11.36	382	120.337	71.8067	-
Pha002573	K00029	27.3433	12.5467	34.1867	11.3	3.56333	10.5067	8.08667	3.68667	7.47667	8.26	33.72	Me1
novel.2585.3	K00029	0.463333	0.54	0.636667	0.603333	0.64	0.79	0.986667	0.586667	0.64	0.953333	0.26	ME1
novel.2585.5	K00029	3.43667	2.01333	3.88333	0.836667	0.94	1.89667	2.46667	0.446667	1.67667	1.08	15.89	ME1
Pha007094	K00030	7.55667	22.3833	6.81333	10.15	15.7867	16.06	42.48	27.2567	11.9633	34.5533	17.0433	IDH1
novel.7792.1	K00030	28.48	63.9067	28.2	48.8567	21.1233	49.95	111.647	46.52	27.3867	129.053	16.4067	IDH1
novel.7792.3	K00030	4.20667	10.5733	4.62333	2.69667	7.83667	3.37	2.95	9.51667	2.23	4.93333	0.566667	IDH1
novel.7792.4	K00030	0.9	1.94667	0	0	13.7533	0	0	5.19333	4.33667	0.246667	0	IDH1
Pha008011	K00030	5.27	31.7	6.36667	8.72333	20.8833	9.96667	28.2167	23.2067	5.99333	31.88	8.11667	IDH5
Pha000793	K00031	2.96	3.22333	6.8	6.74333	0.88	1.56	3.92	0.536667	0.99	2.88	0.716667	ICDH
novel.859.10	K00031	1.80667	3.33	1.47333	1.55	3.85	3.16667	4.68667	2.87333	3.55	3.05333	1.67667	ICDH
novel.859.4	K00031	3.29333	3.14667	2.07667	4.05	4.50333	5.45	3.15667	1.21333	3.83333	4.74333	0.673333	ICDH
novel.859.6	K00031	1.84667	5.48333	12.5867	12.2833	2.44	2.07	0.973333	1.57	2.6	2.20667	1.53333	ICDH
novel.859.7	K00031	20.79	28.6167	19.0733	18.53	5.96667	14.2067	18.45	7.67333	12.99	15.3167	7.6	ICDH
novel.859.9	K00031	13.6867	10.7833	5.84	1.03	16.8933	20.9333	12.4833	18.7333	21.6233	14.8133	57.0233	ICDH
Pha003563	K00033	44.6633	80.67	55.19	51.2067	45.3867	36.72	69.74	51.4733	27.5533	75.7567	47.89	6-PGD
Pha007587	K00033	12.3767	46.5333	15.4967	22.64	37.2767	20.46	51.0533	40.6867	9.72	58.3333	31.3133	pgdP
Pha002756	K00036	37.42	74.6633	47.99	39.39	75.49	51.9267	77.2033	65.2833	39.8633	76.4567	87.2567	g6pd-1
Pha006524	K00036	13.38	29.1	14.3967	14.2967	35.9233	36.26	51.06	25.8733	26.4467	38.8967	22.1167	G6PD2
Pha004759	K00049	0.923333	2.29	1.16333	0.606667	1.16333	1.42	2.23333	1.25	1.18667	3.3	18.5167	gyaR
Pha004889	K00049	0.176667	1.25	0.18	0.363333	105.81	0.476667	48.3967	46.04	0.443333	30.1533	0.0133333	GRHPR
Pha007844	K00049	4.16	23.9833	5.19667	9.83333	12.0933	15.1433	26.6033	16.1933	10.9533	34.2433	4.70333	GRHPR
Pha009568	K00049	39.28	164.587	38.7233	62.1567	891.953	40.9133	528.587	1383.19	39.6367	785.61	2.27333	GRHPR
Pha009603	K00049	13.63	69.7767	12.71	22.3633	559.58	19.32	311.39	787.09	20.8667	353.673	0.633333	GRHPR
Pha003241	K00052	37.7533	80.4667	39.8233	69.46	41.13	40.9067	89.72	59.0933	26.88	116.347	31.1533	leuB
Pha007214	K00052	0	0	0	0	0	0	0.04	0.333333	0.0433333	0	0	leuB
novel.7936.1	K00052	0.296667	0.763333	0.4	0.33	0.79	0.96	1.10667	0.75	1.25	1.03333	0.95	leuB
novel.7936.3	K00052	0.166667	0.32	0.36	0.83	0.303333	0.5	0.403333	1.31667	0.59	1.71	0	leuB
novel.7936.4	K00052	0.34	0.683333	0	0	0.57	0.313333	1.63333	0.1	0	0.73	2.26	leuB
novel.7936.5	K00052	7.14	11.8933	7.83333	10.0167	2.01333	6.27333	4.78333	5.25	3.55	8.60333	1.25667	leuB
novel.7936.6	K00052	22.4533	44.8867	23.94	25.1467	18.2133	26.7233	35.8767	28.14	24.5233	52.7133	18.7033	leuB
novel.7936.7	K00052	0	0	0.116667	0	0	0	0	0	0	0	0	leuB
novel.7936.8	K00052	0.683333	1.04	0	0.35	0	0.56	0.816667	0.576667	0.423333	0.186667	0.18	leuB
Pha002222	K00053	130.213	188.567	129.347	170.847	177.17	104.457	150.93	219.997	62.1467	202.477	44.35	Os05g0573700
Pha002650	K00058	34.8333	92.1	40.2467	63.0133	41.64	40.8767	72.11	63.5233	27.6367	81.3533	65.38	PGDH2
Pha004547	K00058	5.71333	7.43333	5.33	3.92	4.84333	4.2	13.5	2.80667	4.32	9.82333	6.34333	PGDH2
novel.4770.6	K00058	1.05	0.0966667	0.133333	0.46	8.83333	0.77	2.74	5.38667	1.08333	1.28667	1.20667	PGDH2
novel.4770.7	K00058	1.86333	1.95	1.64667	0.463333	2.37667	1.77333	5.22667	3.45	1.79667	2.57333	2.5	PGDH2
novel.4770.8	K00058	0.663333	1.82	0.436667	0.956667	3.92667	1.63667	5.41667	1.40667	0.93	3.36	1.37333	PGDH2
novel.4770.9	K00058	1.89333	0.303333	1.96667	1.72333	2.57	0.146667	2.08667	2.4	0.306667	1.62333	0.0266667	PGDH2
Pha007407	K00058	12.49	29.0767	10.6433	14.7133	18.4367	17.6667	35.05	27.28	13.4133	36.22	12.89	prfA
novel.8163.1	K00058	0.546667	1.21667	0.34	0.67	0.276667	0.373333	1.02	0.396667	0.38	1.34	0	serA
Pha004667	K00059	4.45	3.40333	7.62	7.71333	4.23667	5.88667	7.58333	3.32	6.13	6.03	1.78	phaB
novel.4911.3	K00059	21.75	19.29	13.1733	16.4033	31.1933	20.0633	30.8633	26.0333	22.2833	24.5033	16.99	phaB
novel.4911.4	K00059	0.673333	0.39	0.613333	0.63	0.09	0.256667	0.41	0.0366667	0.25	0.23	1.18667	phaB
novel.4911.5	K00059	152.157	110.787	148.907	152.627	137.733	175.017	246.343	104.41	187.77	158.47	92.5167	phaB
novel.4911.6	K00059	0	0	0	0	0.903333	0.276667	1.01	0.433333	0.653333	0.06	0.263333	phaB
novel.5665.5	K00059	0	0	0	0	0	0.0566667	0	0	0	0	1.44333	Elen_0198
Pha006008	K00059	5.17667	34.22	5.17333	11.8267	21.3567	9.82	36.3367	28.3733	6.58667	44.4167	11.55	fabG
Pha006941	K00059	1.90333	6.92667	1.55333	2.68667	2.37	2.84667	7.34	2.49	2.86667	7.75	4.28667	DCXR
Pha007488	K00059	53.6433	76.0133	43.1933	39.25	111.02	97.4533	141.607	122.33	85.7633	302.613	17.6067	MexAM1_META1p0182
Pha000332	K00074	6.77	6.37	4.82	8.80333	5.01333	18.7667	9.47	4.62333	23.07	8.99	4.05333	mmgB
novel.347.2	K00074	18.69	14.1667	16.2833	22.9167	6.40667	48.1133	9.62333	6.47667	70.3067	12.1833	6.97667	mmgB
Pha001073	K00079	9	26.4133	12.3933	13.5067	47.7433	26.6533	34.5167	41.67	27.1267	29.0967	9.36	CBR1
novel.1146.1	K00079	31.1467	76.0067	22.77	28.2033	72.45	47.4633	59.77	78.6133	56.7433	52.26	16	CBR1
Pha003005	K00079	6.37667	20.2233	5.69	11.63	13.7467	13.32	35.1733	16.4633	13.11	30.43	9.07667	Cbr3
Pha005398	K00079	29.11	60.96	25.77	39.7167	29.7267	40.68	35.5233	40.2733	35.6733	50.3367	15.7033	Cbr1
Pha009059	K00088	23.5533	73.98	23.7833	36.65	92.52	43.5367	86.79	100.987	37.01	81.76	36.4033	impdh
Pha006905	K00102	169.363	73.97	182.113	90.8267	230.04	60.8633	279.18	282.937	44.9567	268.453	15.16	DLD
Pha004443	K00103	0.0633333	0.28	0.203333	0.0633333	0.0966667	0.05	0.09	0.166667	0.04	0.116667	46.4133	Gulo
Pha005326	K00106	4.82	2.07667	4.12	1.13	2.23667	2.14333	2.8	1.98333	2.17	2.21	4.28333	XDH
novel.5698.13	K00106	6.20333	3.44333	4.99667	2.40333	2.37	3.31	4.06333	1.47333	3.82667	3.5	4.23	XDH2
novel.5698.3	K00106	0.906667	0.766667	0.72	0.423333	0.48	0.71	0.526667	0.743333	0.57	0.39	0.93	ry
novel.5698.7	K00106	1.99	1.17667	2.02	0.826667	1.00667	1.15	1.25667	0.576667	1.30667	0.936667	2.22	XDH2
Pha006973	K00109	0	0	0	0.0466667	0	0	0	0	0	0	0	v1g172254
novel.7649.10	K00109	0.0966667	0	0	0.31	0	0.116667	0	0.16	0.0733333	0	0	v1g172254
novel.7649.11	K00109	1.22333	0.77	1.03667	0.696667	0	0.24	0	0.03	0.426667	0	0	v1g172254
novel.7649.12	K00109	2.14667	3.46333	1.54667	0.92	0.753333	1.94333	2.05	0.746667	2.17667	2.04667	1.49	v1g172254
novel.7649.13	K00109	0.236667	0.34	0.186667	0.24	0.54	0.813333	0.273333	0.216667	0.4	0.366667	0	v1g172254
novel.7649.14	K00109	0.0533333	1.45	0.443333	0.26	0.583333	0.533333	0.856667	0.09	0.37	0.586667	0.496667	v1g172254
Pha006057	K00121	44.1967	93.78	40.7767	78.28	60.1133	72.5633	117.753	89.18	54.3933	150.613	31.1167	-
novel.235.7	K00129	1.32667	0.33	1.53	2.44333	0	0.99	0.29	0.0133333	0.41	0.4	0	feaB
novel.235.9	K00129	7.92333	9.15333	18.0733	21.3833	1.56667	9.95333	1.09	0.973333	5.77	1.79667	0.353333	feaB
Pha007055	K00133	5.38333	4.40333	5.56	2.97333	31.5867	3.15333	10.4033	28.0733	1.89333	7.31333	4.18667	SPCC1827.06c
Pha000926	K00134	253.027	472.697	244.37	261.44	2096.22	190.55	884.613	2093.32	109.697	902.313	112.263	GAPC
novel.992.1	K00134	84.79	106.86	116.83	120.06	310.473	40.27	131.95	330.703	17.85	175.47	14.2467	GAPC
Pha003155	K00134	1.58667	1.57333	1.63667	1.36667	0.286667	4.44333	2.08	0.553333	4.76667	1.04333	0.903333	-
Pha003458	K00134	8.18667	23.66	6.78667	2.05	56.47	16.6567	11.2467	18.38	12.1933	5.96667	197.51	pstI
Pha004238	K00134	0.766667	0.453333	0.85	0.246667	0.673333	1.66667	1.77333	0.803333	1.32	1.46	1.49667	pstI
Pha004579	K00134	0.143333	0.07	0.3	0.0266667	2.83667	2.23667	2.79	2.77333	1.74	1.42	9.35	pstI
Pha005218	K00134	0.0933333	0.233333	0.12	0.12	0.283333	0.31	0.716667	0.45	0.263333	0.526667	5.67667	-
Pha005221	K00134	16.8633	5.8	15.7467	3.9	13.95	20.8433	6.61667	5.5	15.0167	8.96	10.6233	-
novel.5582.11	K00134	0	0.1	0.17	0	0.04	0.206667	0.03	0.04	0.126667	0.0833333	0.186667	-
novel.5582.12	K00134	0.293333	0.256667	0	0	0.496667	0.46	0	0.0833333	0.283333	0.136667	0.363333	-
novel.5582.13	K00134	0.0966667	0.03	0.363333	0.18	0	0.676667	0.103333	0.193333	0.21	0.0833333	0.11	-
novel.5582.14	K00134	1.12333	0.266667	1.02333	0.27	1.67333	4.5	2.07333	1.6	5.93333	1.88	33.37	-
novel.5582.15	K00134	0.213333	0.196667	0.403333	0.343333	0.173333	0.893333	0	0	0.59	0.513333	0.386667	-
novel.5582.16	K00134	11.85	5.17667	13.0567	3.77333	14.7633	21.5633	8.16667	7.76667	18.8667	10.5467	33.5567	-
novel.5582.17	K00134	2.82667	4.55333	4.14333	0.573333	6.96	6.23	0.273333	6.35333	4.54667	2.81333	1.69	-
novel.5582.18	K00134	9.84667	4.91	2.92667	2.48667	3.54	10.94	10.4833	3.71667	11.7167	4.57	19.9933	-
novel.5582.19	K00134	24.7433	4.54333	11.2167	1.33	53.3067	46.7967	18.09	11.21	54.0533	17.8333	216.573	-
novel.5582.5	K00134	0	0	0.0333333	0	0	0	0.0666667	0	0.0333333	0	0	-
Pha005222	K00134	2.34	0.686667	1.49667	0.33	0.946667	3.99667	0.766667	0.76	3.34333	0.533333	19.7267	-
Pha005648	K00134	0.396667	0.09	0.113333	0.336667	0.216667	0.133333	0.08	0.686667	0.606667	0.493333	0.193333	-
novel.6074.1	K00134	0.383333	0.166667	0.213333	0.163333	1.75	0.543333	0.79	1.08333	0.336667	0.34	1.07667	-
novel.6074.2	K00134	0.0933333	0	0	0	0	0.0833333	0	0.183333	0.0866667	0	0.153333	-
novel.6074.3	K00134	0.65	0.19	0.586667	0.25	0.386667	0.846667	0.643333	0.7	0.62	0.723333	0	-
novel.6074.5	K00134	0.31	0.196667	0.453333	0.393333	0.803333	0.586667	0.233333	0.466667	0.493333	0.513333	0.266667	-
novel.6074.6	K00134	0.243333	0.216667	0.35	0.436667	0.35	0.166667	0.92	0.273333	0.126667	0	0.0833333	-
novel.6074.7	K00134	0.766667	0.843333	0.506667	0.323333	1.59333	0.696667	2.46667	1.29	1.05	1.51	1.63	-
novel.6074.8	K00134	1.60333	1.39333	0.83	0.56	1.80667	1.69333	0.7	2.04667	0.843333	1.46	0	-
novel.6074.9	K00134	0.726667	0.566667	1.03667	0.663333	2.21333	1.07333	2.71	2.19667	2.75333	0.54	4.51333	-
Pha006865	K00134	75.4533	2.65333	117.63	5.01333	0.856667	2.32	1.58333	1.13333	1.99333	1.67	9.04667	-
Pha007157	K00134	24.8567	3.18667	33.8667	2.2	1.35333	1.37333	1.8	1.34	0.933333	0.906667	4.40333	-
novel.7870.2	K00134	26.4967	1.69333	51.58	2.64	0.84	0.326667	0.0666667	0.746667	0.266667	0.163333	0.56	-
novel.235.10	K00135	1.18667	12.13	0.406667	0.506667	11.1033	6.99667	10.8867	8.35	7.48333	4.09	18.4333	gabD2
novel.235.6	K00135	88.46	59.6567	76.8833	110.04	30.46	157.237	52.09	20.5133	207.4	48.61	29.83	gabD2
novel.235.8	K00135	51.19	33.7733	23.3633	49.3967	14.7167	109.13	36.0367	25.57	172	31.0933	36.58	gabD2
Pha006312	K00135	1.51	3.71667	2.30333	0.873333	3.83333	6.89667	7.33	4.09667	7.63	15.3867	0.763333	gabD
novel.6856.1	K00135	2.55	3.90333	2.95	1.65	7.82333	13.2167	18.1467	7.73667	14.7867	25.3733	1.86	gabD
novel.6856.3	K00135	4.54333	4.67667	4.34333	2.74667	9.16	19.19	27.2633	9.88333	22.5067	35.22	1.62	gabD
Pha004466	K00140	39.8033	36.76	39.1867	74.1667	11.7333	91.6167	32.9467	11.3733	118.01	32.3867	16.0833	mmsdh
novel.4684.3	K00140	0	0.2	0.0866667	0.0433333	0.22	0.93	0	0.18	0	0.1	1.00333	mmsdh
novel.2672.1	K00145	106.123	182.587	96.1333	169.763	261.773	151.523	292.617	260.213	140.147	278.33	186.413	argC
Pha002665	K00145	0	0	0	0	0	0	0	0	0	0	0	argC
novel.2673.1	K00145	0.19	0.123333	0.336667	0.0766667	3.45667	0.0933333	0.286667	2.26667	0.0933333	0.173333	0.0333333	argC
Pha004194	K00147	34.49	53.42	39.5567	47.3533	19.7633	34.07	35.3	25.5633	24.9667	46.1067	65.5	proA
Pha005331	K00161	11.56	15.63	12.8967	17.8067	15.89	14.6133	16.29	20.62	10.1867	22.76	3.74	Pdha1
novel.5706.2	K00161	0.613333	0.97	0.726667	0.543333	1.43333	1.28333	0.876667	2.23667	1.44333	1.68667	0.33	Pdha1
novel.5706.3	K00161	93.3867	159.517	83.4367	113.827	245.007	158.693	240.773	264.457	138.693	252.357	70.6467	Pdha1
Pha000463	K00164	5.98	4	6.42	2.78333	1.53667	6.33667	0.313333	2.26333	6.83667	2.50667	1.40667	ogdh
novel.499.1	K00164	0.556667	3.69333	0.466667	0.623333	5.2	1.85	4.07333	5.87333	1.10667	2.76667	1.40333	ogdh
novel.499.10	K00164	3.52333	0.67	1.42	0.543333	1.23333	1.99333	0.67	0.426667	2	2.48	0.98	ogdh
novel.499.11	K00164	4.09667	0.0133333	14.35	17.02	0	0	0	0	0	1.03333	0.776667	ogdh
novel.499.12	K00164	49.7167	61.9533	33.0333	4.93	55.3567	67.7633	73.6133	48.21	64.4233	66.5767	51.95	ogdh
novel.499.13	K00164	0.05	0	0.243333	0.35	0.02	0.0833333	0.41	0.236667	0.136667	0.0133333	0	ogdh
novel.499.14	K00164	0.653333	0.21	0.28	0.26	0.243333	0.16	0.95	0.336667	0.303333	0.193333	0	ogdh
novel.499.15	K00164	9.19333	13.5667	7.55667	47.0533	0	1.84	10.9667	0	0.0266667	11.0467	0	ogdh
novel.499.2	K00164	0	0	0	0	0	0	0	0	0.0233333	0.0666667	0	ogdh
novel.499.5	K00164	6.77	5.40667	7.24333	3.37667	6.21	7.41667	3.95	5.58667	7.77	4.81333	1.36333	ogdh
novel.499.6	K00164	1.60667	0.406667	3.51667	0.583333	1.77	1.49	0.506667	0.753333	0.493333	1.04	0.476667	ogdh
novel.499.8	K00164	0	1.53667	2.17	0.316667	0.486667	1.66333	1.46667	0.863333	0.68	1.85667	1.07	ogdh
novel.499.9	K00164	2.38	0.193333	2.43333	0.706667	1.28667	3.75	1.54667	0	3.57333	4.66	0.226667	ogdh
Pha003814	K00166	0.03	0.08	0.11	0	0.07	0.0466667	0.08	0.0666667	0	0.2	6.44	porA
novel.3923.3	K00166	1.71333	3.12667	0.586667	1.63333	1.32667	3.84667	6.84667	2.08333	3.19333	4.24667	2.13667	bkdA
novel.3923.4	K00166	0.34	1.46667	1.82	1.43667	2.78333	1.89333	4.84667	1.46	2.35	4.63333	3.33	At5g09300
novel.3923.5	K00166	0.226667	0	0.14	0	0	0.0433333	0.0633333	0	0	0	0	bkdA
novel.3923.6	K00166	0.0766667	0.0533333	0	0	0.16	0.05	0	0.123333	0.05	0.0433333	0.156667	bkdA
Pha004645	K00166	131.053	86.7733	100.18	201.62	23.8667	292.947	53.4867	20.89	358.42	65.1833	37.7167	bckd-1A
novel.4884.1	K00166	11.98	6.98	10.5767	17.9733	3.93	26.1667	5.61667	5.39	24.9333	6.59	6.37333	bckd-1A
novel.4884.2	K00166	0	0	0	0.0266667	0.196667	0.05	0	0.103333	0.216667	0.03	0	bckd-1A
Pha000693	K00167	144.407	130.703	122.947	222.43	83.59	347.78	98.1767	96.0733	391.917	113.22	60.9467	bkdB
Pha006691	K00208	8.28	19.95	9.07333	21.9133	5.38	9.18	22.7267	9.89333	7.05333	27.1933	6.73	fabI
novel.7296.1	K00208	0.616667	0.713333	0.27	0.586667	0.73	0.69	0.65	0.793333	0.563333	0.47	0.496667	fabI
novel.7296.2	K00208	4.11	8.95	5.28	4.20667	6.41667	7.01	8.76333	5.99667	6.10333	8.4	8.21667	fabI
Pha004141	K00213	39.53	82.8567	36.2567	64.25	44.7033	68.5167	55.8967	53.47	56.6967	76.9933	41.1933	DWF5
Pha006466	K00215	14.06	37.9767	12.5233	23.4433	25.76	28.4	67.09	22.64	30.33	62.5233	20.7133	DAPB2
Pha001181	K00218	70.5067	101.993	51.0067	100.11	87.4433	76.6367	570.163	181.873	57.3167	507.833	6.2	PORA
Pha007174	K00222	1.35	3.41667	1.26333	1.72667	0	0.32	1.67667	0.676667	0.496667	0.936667	0	FK
novel.7888.1	K00222	0.153333	0.38	0.276667	0.0866667	1.27667	0.596667	1.58	1.24333	0.33	0.883333	0.0766667	FK
novel.7888.2	K00222	0.15	0.103333	0.136667	0.176667	0.44	0	0	0.1	0.196667	0	0.0866667	FK
novel.7888.3	K00222	0	0.06	0.103333	0	0	0.12	0.06	0.12	0.0533333	0.0466667	0.11	FK
novel.7888.4	K00222	0.53	0.276667	0.196667	0	0.1	0.0333333	0.263333	0.223333	0	0.2	0	FK
novel.7888.5	K00222	0.593333	1.27	0.243333	0.26	3.23333	0.903333	2.12667	3.67667	2.94667	1.77	1.44	FK
novel.7888.6	K00222	3.56333	7.12667	4.29667	4.3	5.16667	5.75667	8.63333	4.1	4.36	8.26667	2.82333	FK
novel.7888.7	K00222	0.33	0.426667	0.196667	0.283333	0	0.246667	0.0633333	0.533333	0.473333	0.0133333	0.46	FK
novel.7888.8	K00222	1.11667	0.213333	0	0.266667	0	0	0	0	0	0	0	FK
Pha004671	K00224	89.7233	47.48	73.5333	41.6533	26.0667	50.7567	37.0867	30.2067	56.1033	37.22	12.3767	AOR
Pha005678	K00224	0.136667	0.52	0	0.24	0.273333	0.983333	0.38	0.36	0.956667	0.12	0.126667	QOR
novel.6107.3	K00224	0	0.0333333	0	0	0	0.04	0	0	0.0333333	0	0	QOR
novel.6107.4	K00224	0	0	0	0	0	0	0	0.0466667	0	0.116667	0	QOR
novel.6107.8	K00224	0.0366667	0.16	0	0.05	0.146667	0.12	0.183333	0.223333	0.116667	0.143333	0	QOR
novel.6107.9	K00224	0.02	0.3	0.153333	0.07	1.89333	1.24667	1.02667	1.33333	1.52667	0.856667	0.22	QOR
novel.6106.1	K00224	0.556667	1.37667	0.356667	0.333333	2.33667	1.45667	1.33667	2.18667	1.96667	1.09333	0.77	QOR
Pha000029	K00225	10.2533	22.88	10.1467	8.15	19.94	22.6033	18.6867	19.4933	20.8067	23.77	3.43	GLDH
novel.32.1	K00225	2.64	5.22333	2.73667	2.91	2.45667	4.51	3.17667	2.54333	3.56333	4.29	0.606667	GLDH1
Pha002545	K00227	0.0766667	0.31	0.0266667	0	0.566667	0.296667	0.236667	0.773333	0.34	0.386667	4.7	ERG3
novel.2551.1	K00227	0	0	0	0.02	0	0.0666667	0.06	0	0	0	0.833333	ERG3
Pha008797	K00227	23.93	34.4533	21.1233	16.4933	48.9967	69.3333	103.9	44.19	86.43	79.3367	26.14	Sc5d
novel.9836.3	K00227	4.89	8.34333	4.27667	3.90667	13.2067	13.5233	19.36	11.1167	13.3933	16.4767	10.7067	Sc5d
Pha007956	K00228	82.4033	157.087	87.0533	155.96	70.3567	113.137	175.023	120.057	73.9733	252.86	25.1833	CPX
Pha009024	K00231	20.48	36.6767	25.2667	31.1167	18.9333	25.0267	72.1867	34.3067	16.9533	82.8533	7.89	PPOX1
Pha000274	K00232	1.78	4.46333	1.39	1.14	6.91667	5.63	4.90667	6.93333	5.51	6.06	0.72	ACX2
novel.284.1	K00232	1.04667	2.18	1.97667	0.8	4.42333	3.42667	2.95667	4.12333	3.34667	3.81667	1.67	ACX2
novel.284.3	K00232	0	0	0	0	0.33	0	2.02333	0.696667	0	0.163333	3.85667	ACX2
novel.284.4	K00232	0.673333	0	0	0.956667	0.23	0	0.323333	0	0	0	0.376667	ACX2
novel.284.5	K00232	6.95333	7.09667	7	6.78	5.16	11.2	7.91667	2.79333	17.02	6.63333	6.63667	ACX2
novel.284.6	K00232	16.6633	19.3267	16.88	24.0567	0.183333	32.81	1.49	0.626667	29.3433	2.94333	1.86333	ACX2
novel.284.7	K00232	0.696667	1.23667	0.17	0.603333	0.446667	1.43	0.626667	0.98	3.16	0.616667	0.546667	ACX2
novel.284.8	K00232	18.4633	25.8533	11.3233	16.1233	4.91667	42.1133	4.71	4.41667	58.8233	6.37667	10.1133	ACX2
novel.284.9	K00232	2.46667	0.36	4.39333	4.97	0.0533333	0.486667	0	0.54	0.906667	0.0866667	0	ACX2
Pha000698	K00232	24.4833	49.1433	21.3733	25.6767	45.51	54.98	48.1	47.8867	56.3167	55.3267	12.8633	ACX3
Pha001896	K00232	0.17	0	0.0533333	0	0	0.02	0.0333333	0	0.0333333	0.0166667	0.08	ACX3
novel.3969.7	K00232	3.28667	2.12	3.39333	1.53333	4.63	5.24333	5.56667	3.59333	6.5	3.86667	4.49	-
Pha007017	K00232	9.42667	8.88	6.95	8.75	5.21333	13.75	6.37	5.59333	18.9467	4.55333	10.0233	ACX3
novel.7703.2	K00232	0.126667	1.28333	0.19	0.15	0.59	0.436667	0.323333	0.68	0.436667	0.273333	0.326667	ACX3
novel.7703.3	K00232	70.8833	38.9433	63.0433	76.0533	11.3933	64.6933	14.7633	8.48333	75.2467	16.9833	18.5833	ACX3
Pha008461	K00234	38.52	70.8733	43.5167	46.65	26.22	51.0967	37.6467	30.67	40.7967	49.9267	8.2	SDH1-1
novel.9441.1	K00234	24.9733	62.7533	29.7567	32.2067	64.95	59.6	69.2	72.9	59.2533	61.0467	33.9433	SDH1-1
Pha003644	K00249	0.51	1.64	0.766667	0.843333	1.16333	1.6	2.13	1.02	2.12333	2.46333	0.716667	Acad10
novel.3743.2	K00249	0.14	0	0.66	0.12	0	0.153333	0	0.00666667	0.0533333	0.04	0.433333	Acad10
novel.3743.3	K00249	2.19333	2.54	2.04667	1.82333	2.49667	3.87333	3.85	1.57333	3.50667	5.49333	1.17	Acad10
Pha005279	K00253	66.86	61.7067	45.0367	116.177	28.4833	211.723	58.8767	32.0933	280.243	70.6433	57.2067	Os05g0125500
novel.5641.1	K00253	1.56	2.39667	1.95333	2.77667	2.05667	7.88667	2.09667	2.32	8.15667	2.56667	1.98333	Os05g0125500
novel.5641.2	K00253	1.28333	1.09667	2.28333	4.06667	0.563333	7.25667	2.19667	0.426667	11.01	2.06667	2.9	Os05g0125500
Pha008934	K00254	2.07667	6.1	2.25333	3.33333	3.8	2.95667	5.90333	3.23333	2.17667	4.77	1.33667	PYRD
novel.9980.1	K00254	1.25667	1.15333	1.33333	0.806667	1.84	1.61	1.44667	2.58	1.34667	1.40333	0.836667	PYRD
novel.9980.3	K00254	9.01333	18.5633	8.77	13.3867	20.9267	29.8333	43.02	32.67	36.72	43.6467	25.6967	PYRD
Pha008415	K00261	98.38	129.763	70.97	150.18	43.63	382.447	35.6967	54.02	489.1	43.5667	127.987	gluD
novel.9389.1	K00261	1.01667	2.32667	0.946667	1.33667	1.07	6.15667	1.06667	0.6	8.37667	1.38333	4.27333	gluD
novel.9389.3	K00261	0.103333	0.1	0.05	0	0.0266667	0.123333	0.146667	0	0.53	0	0.15	gluD
Pha003795	K00262	103.927	330.61	125.287	134.54	215.663	107.98	185.097	164.21	68.0633	129.237	1077.16	gdhA
Pha001246	K00273	3.16	8.68333	2.3	4.32	4.58333	4.93	10.6767	5.60333	3.89333	7.70667	4.49	AF_1788
novel.1332.3	K00273	0	0.733333	0.25	0.226667	0.256667	0	0.273333	0.26	0.433333	0.0466667	0	AF_1788
Pha004365	K00275	0.786667	11.0933	0.98	2.95	3.69	1.31333	2.40333	6.84667	1.02667	2.87333	3.17667	pdxH
Pha000653	K00281	4.34	16.2533	3.57333	6.49333	61.2567	14.9433	58.8133	69.2567	10.3967	59.0567	10.1567	GDCSP
novel.706.2	K00281	0.46	11.7033	0.316667	3.88667	110.927	0.763333	110.73	134.53	0.54	113.027	5.12333	GDCSP
Pha006640	K00284	0	0	0	0	0	0	0	0	0	0	0	gltB
Pha008078	K00284	0.266667	0.5	0.18	0.16	0.66	0.55	0.806667	0.86	0.713333	0.593333	1.1	gltB
Pha002502	K00286	0.8	2.50667	0.863333	1.66667	1.56667	1.97333	2.56667	1.85667	1.44	1.82333	1.46	proC
Pha007183	K00286	1.88333	10.5533	2.29	3.04	6.94333	3.85667	15.1067	8.59667	2.51	18.45	5.33	proC
Pha003950	K00294	35.9867	21.6033	27.2067	39.63	7.71333	80.7167	36.21	7.92333	109.45	50.59	21.3367	prnC
novel.4075.1	K00294	7.23333	3.83	8.78333	9.01333	1.99667	16.7833	6.8	2.07333	20.9267	10.7733	2.69	prnC
novel.4075.2	K00294	0.296667	0.186667	0.24	0.34	0	0.23	0.21	0	0.186667	0.42	0.623333	prnC
Pha003940	K00297	117.34	197.857	140.557	144.667	91.92	83.13	83.6833	118.6	62.69	97.5633	142.467	Os03g0815200
Pha008587	K00311	12.7233	12.54	8.87	10.6167	13.07	25.08	12.36	9.94333	29.77	11.9367	8.9	Os10g0516300
novel.9584.10	K00311	0	0.113333	0.1	0	0.0466667	0	0	1.04667	1.04333	0	0	Os10g0516300
novel.9584.11	K00311	0.29	0.176667	0.28	0.136667	0.0533333	0.0833333	0.08	0.0433333	0.05	0.05	0.113333	Os10g0516300
novel.9584.2	K00311	0.363333	0.136667	0	0.05	0.286667	0.443333	0.216667	0.0566667	0.64	0.653333	0	Os10g0516300
novel.9584.3	K00311	0.703333	0.3	0.783333	0.196667	0.473333	0.146667	0.133333	0.17	0.11	0.113333	0.0733333	Os10g0516300
novel.9584.4	K00311	0.19	0.29	0.0933333	0.186667	0.11	0.403333	0.166667	0	1.14667	0.176667	0.0733333	Os10g0516300
novel.9584.5	K00311	0.11	0.116667	0.213333	0.1	0	0	0	0.05	0.156667	0	0	Os10g0516300
novel.9584.6	K00311	0.773333	0.4	0.933333	0.326667	0.406667	0.946667	0.55	0.44	0.313333	0.586667	0.243333	Os10g0516300
novel.9584.8	K00311	0.646667	0.72	0.946667	2.03667	0.39	0.69	0	0.636667	0.466667	0.81	0	Os10g0516300
novel.9584.9	K00311	0.99	0.173333	1.45667	0.37	0.11	0.56	0.466667	0.1	0.48	0.0866667	0.726667	Os10g0516300
novel.3867.10	K00318	0.00666667	0.01	0.0133333	0.0133333	0.0566667	0	0.0133333	0	0	0.0133333	0.02	POX2
novel.3867.11	K00318	0	0	0	0	0	0	0	0	0	0	0	POX2
novel.3867.12	K00318	0	0	0	0	0.01	0	0	0	0	0	0	POX2
novel.3867.13	K00318	0	0	0	0	0	0	0.01	0	0	0	0	POX2
novel.3867.14	K00318	0	0	0.0166667	0.0233333	0	0.0233333	0	0	0.04	0	0	POX2
novel.3867.16	K00318	0.52	0.303333	0.856667	0.756667	0.08	0.92	0.32	0.0366667	1.03	0.75	0.953333	POX2
novel.3867.17	K00318	0.133333	0	0	0.0466667	0	0	0	0	0.0233333	0.04	0	POX2
novel.3867.18	K00318	0	0	0	0	0	0	0	0	0	0	0	POX2
novel.3867.19	K00318	0	0.1	0.203333	0.763333	0.0333333	0.123333	0.17	0	0.81	0.136667	0.173333	POX2
novel.3867.20	K00318	0.506667	0.00333333	0.59	0.39	0	0.96	0.17	0	1.23333	0.22	0.663333	POX2
novel.3867.21	K00318	0.00333333	0.133333	0	0.196667	0	0.06	0.35	0	0.1	0.13	1.12333	POX2
novel.3867.22	K00318	0	0	0	0	0	0.0666667	0	0	0.0966667	0	0	POX2
novel.3867.23	K00318	3.57667	2.43333	4.10333	2.91	0.456667	0.163333	1.98	0.04	0.0866667	0.106667	0.78	POX2
novel.3867.24	K00318	0.406667	0.0633333	0.366667	0.213333	0	0.203333	0	0	0.213333	0.0966667	0.656667	POX2
novel.3867.25	K00318	0.213333	0	0.0933333	0.153333	0.153333	0	0.246667	0	0.03	0.0966667	0.863333	POX2
novel.3867.26	K00318	5.65333	1.41667	4.34333	7.10333	0.1	8.32667	1.89	0.05	10.9533	4.08333	7.60667	POX2
novel.3867.27	K00318	8.87333	5.91333	14.9067	0.163333	10.6167	0.383333	4.17667	1.73333	0.373333	0.28	0.98	POX2
novel.3867.28	K00318	2.56333	1.49	5.03333	0.04	0.31	0.0833333	2.29	0.386667	0.19	0.0433333	0.686667	POX2
novel.3867.6	K00318	0	0	0.01	0	0.01	0.243333	0	0	0.3	0	0	POX2
novel.3867.7	K00318	0	0	0	0	0	0	0	0	0	0	0	POX2
novel.3867.8	K00318	0	0	0.0166667	0.0133333	0	1.03667	0.00666667	0	2.37667	0.0266667	0	POX2
novel.3867.9	K00318	0	0	0	0	0	0	0	0	0	0.0166667	0	POX2
Pha004498	K00323	6.10667	3.79	8.29667	8.18	0.576667	1.09333	0.723333	1.53333	0.173333	2.01333	0	NNT
novel.4715.10	K00323	0.41	0.553333	1.14333	0	0.0133333	0.656667	0	0.0633333	0.0133333	0	0	NNT
novel.4715.3	K00323	0.4	0.956667	0	1.23667	0.4	0.64	0.93	0	0.876667	0.75	0	NNT
novel.4715.4	K00323	0.15	0.116667	0.22	0.166667	0	0	0.0566667	0	0.16	0.303333	0.69	NNT
novel.4715.5	K00323	1.96667	4.31333	2.05333	4.06	2.59333	4.07	8.78333	1.90667	3.41	6.26	2.95667	NNT
novel.4715.6	K00323	0	0	0	0.566667	0	0.18	0	1.20667	0	0	0	NNT
novel.4715.7	K00323	0	0	0.176667	0	0.153333	0.226667	0.143333	0	0	0.00333333	0	NNT
novel.4715.8	K00323	2.22	2.59	1.53667	3.02	2.15333	7.45667	4.68	1.13	2.36333	2.47333	4.7	NNT
novel.4715.9	K00323	17.2933	30.3667	17.6133	25.6133	19.7767	20.3967	61.38	14.2767	22.9267	42.64	29.4133	NNT
Pha008236	K00357	5.48	14.11	6.01667	7.45	11.63	29.6933	21.8967	13.8533	34.09	25.0767	15.3	Qdpr
novel.9192.3	K00357	9.56	13.1433	5.06667	6.12333	8.87333	25.23	17.84	9.85667	34.0633	19.7267	12.88	Qdpr
novel.9192.4	K00357	4.03667	2.98667	2.59667	0.833333	3.61333	7.64333	3.05333	3.72667	7.39333	3.86333	2.05	Qdpr
novel.9192.5	K00357	0.556667	0.973333	1.2	0.163333	1.35667	2.95	1.37	0.16	1.47667	1.89667	0.16	Qdpr
novel.9192.6	K00357	2.73667	4.36667	5.27	5.61	1.92333	13.1367	6.19	2.03667	15.0867	6.75333	2.72667	Qdpr
novel.9192.8	K00357	1.42	2.01333	3.24	3.38333	2.39667	5.63667	2.10667	1.24	5.79667	4.6	0.47	Qdpr
Pha008206	K00365	5.71667	14.53	5.51667	7.88667	7.37	10.9	14.3733	5.35	11.1433	17.3567	4.35667	At2g26230
Pha008732	K00366	13.6467	15.2	25.7533	7.26	206.393	80.2167	145.07	31.4733	11.9233	50.1833	33.1767	NIR
Pha006722	K00380	6.71667	11.8167	9.25667	4.08667	12.2667	16.21	23.5733	9.23	13.98	23.86	3.00667	redA
novel.7324.1	K00380	26.8967	33.6	23.6467	17.9633	46.5167	60.4033	105.943	41.9933	70.2767	107.53	42.4033	redA
novel.7324.2	K00380	3.78667	3.57	4.22333	4.29667	3.22	5.37667	7.05	2.96333	6.52667	10.01	1.86333	redA
Pha000511	K00382	4.57333	23.5467	5.03667	10.67	12.6467	7.44	28.1533	18.3933	4.78333	30.9033	9.16	LPD2
novel.548.4	K00382	0.376667	3.31667	1.30333	2.71667	0	0.533333	1.14	1.69667	0	1.86	0.24	LPD2
novel.548.5	K00382	1.58667	6.80333	1.86333	6.75333	1.88667	2.96333	3.73	2.86333	1.28333	6.53	0.326667	LPD2
Pha003032	K00382	71.6433	172.3	85.77	139.18	121.08	86.0867	135.533	145.517	62.98	185.68	34.02	LPD
Pha003652	K00382	81.4	116.44	85.2533	100.2	46.9967	92.7367	84.0167	50.8333	84.4633	85.0033	80.0167	lpd
Pha003288	K00383	51.6067	144.207	49.4733	105.363	71.6467	112.74	149.757	118.033	96.0967	206.88	17.3033	gor
Pha007593	K00383	14.15	124.707	13.8533	31.99	61.8033	35.02	40.38	78.89	30.4833	60.7367	19.6633	gor
novel.4437.16	K00384	15.58	9.21333	16.2967	9.1	11.4267	15.0967	16.4967	7.70667	15.94	12.08	6.83333	NTRC
Pha004262	K00384	23.77	15.9067	11.7833	12.4967	201.047	40.9867	274.44	257.54	58.1967	269.633	0	NTRC
Pha002350	K00387	4.51667	5.74333	7.35333	2.01333	5.79333	6.6	5.03667	5.05667	7.45667	10.1933	4.64667	SUOX
novel.2346.10	K00387	14.21	19.9133	10.6267	5.71	15.7133	16.29	18.5033	15.8833	18.8433	27.81	18.9033	SUOX
novel.2346.11	K00387	0.54	0.306667	0.38	0.25	0.28	0.356667	0.34	0.26	0.146667	0.793333	0.133333	SUOX
novel.2346.2	K00387	1.84667	2.82	0.466667	1.55333	2.07	3.51	1.97667	2.59	2.78667	2.04667	0.496667	SUOX
novel.2346.4	K00387	1.85667	3.34333	1.72667	0.453333	2.71	2.47	3.16333	3.18	2.18333	4.07333	3.94333	SUOX
novel.2346.7	K00387	0.123333	0	1.14	0.336667	0.303333	0.493333	0.363333	0	0	0.696667	0	SUOX
novel.2346.8	K00387	1.39333	0.913333	0.393333	0.603333	0	0.74	0.656667	0.406667	0.906667	0.926667	0.173333	SUOX
novel.2346.9	K00387	0	0	0	0	0	0	0.393333	0	0.213333	0.203333	0	SUOX
Pha010142	K00387	0	0	0	0	0	0	0	0	0	0	0	Suox
Pha008024	K00392	77.5367	49.53	78.7233	66.13	27.7333	65.71	74.9633	46.09	58.9267	83.83	38.0433	sir
novel.8926.1	K00392	37.02	33.0633	41.3033	42.17	10.7567	25.1533	17.8967	13.7467	18.1933	25.3967	10.8167	sir
novel.8926.2	K00392	0.323333	0.26	0.46	0.296667	0.79	1.45	1.24	0.77	1.58	1.32333	2.12667	sir
novel.8926.4	K00392	5.07667	4.48667	5.78667	4.71	5.45333	4.47333	8.45	3.59667	5.47667	6.45	6.01667	sir
Pha008262	K00411	91.6667	213.46	84.37	172.683	157.93	171.897	222.717	235.39	144.827	306.87	83.47	UCR1-1
Pha004068	K00416	0.04	0.0833333	0.0233333	0.0266667	0	0.0566667	0.0333333	0	0.0933333	0.13	0	QCR6-1
novel.4208.2	K00416	69.9233	121.787	62.3	107.173	77.7633	78.78	129.42	103.233	69.1267	133.543	59.7267	QCR6-1
Pha004345	K00419	233.623	405.047	195.777	322.417	289.77	507.643	583.69	369.753	519.857	592.623	163.137	QCR9
Pha004733	K00432	96.5467	113.23	89.0933	123.453	33.1	67.3	105.653	52.0967	54.7367	134.347	47.7333	GPXHA-1
novel.5001.3	K00432	2.89333	4.11	1.69	2.32	5.27333	5.26667	11.2133	5.39333	4.94	6.08667	2.42333	GPXHA-1
Pha007607	K00432	43.5533	124.56	36.32	58.5833	66.84	66.6033	152.427	88.4533	51.26	146.853	113.06	CSA
Pha007922	K00432	5.75667	18.1133	4.67	8.36333	17.5567	19.62	43.6533	20.8167	15.4833	40.2333	13.6533	gpx1
Pha003823	K00434	60.2067	274.477	54.44	121.253	143.533	191.367	307.883	260.607	134.7	433.383	26.3833	APX1
Pha005588	K00434	21.5367	56.7367	18.8367	27.08	44.89	48.15	142.843	67.2167	43.09	190.05	15.49	APX7
Pha008059	K00434	868.063	644.793	712.377	734.087	463.643	615.663	1313.44	488.777	500.987	2008.86	435.537	APX3
Pha008754	K00451	19.8667	18.1533	12.02	15.85	4.78333	81.32	13.5133	4.94	116.993	18.4133	5.92	HGO
novel.9780.1	K00451	0.12	0.0533333	0.27	0.0233333	0.0466667	0.44	0.163333	0.126667	0.85	0.22	0	HGO
novel.9780.2	K00451	0.0866667	0.306667	2.14667	1.91	0	1.17	0.466667	0	1.99667	0.38	0.45	HGO
novel.9780.3	K00451	1.89333	2.10667	2.54	4.05667	0.686667	7.48	1.37333	1.04333	11.53	1.79667	0.436667	HGO
novel.9780.4	K00451	6.07333	3.45667	2.68667	5.40667	0	9.75667	0.39	0.633333	12.26	1.89333	1.37333	HGO
novel.9780.5	K00451	33.8333	25.9833	32.25	42.52	6.35	109.373	16.42	6.69	148.98	23.88	11.6667	HGO
novel.9780.6	K00451	5.10667	0.596667	0.506667	6.26333	0	2.10667	0	0	0.546667	0.01	0	HGO
novel.9780.7	K00451	8.82	3.61333	9.42333	18.3	0	9.79333	0.166667	0.123333	2.35	2.42333	0.0533333	hmgA
Pha008430	K00452	1.48333	12.5833	0.98	4.31	26.58	4.14	20.7633	38.39	3.75	19.4333	1.26	nbaC
Pha000670	K00453	80.0967	81.4767	83.8033	69.5167	48.8633	101.397	117.59	53.13	91.5333	181.37	30.9533	kynA
Pha008645	K00454	38.81	19.82	33.9933	20.1933	43.3633	24.7233	44.6533	32.8867	24.9733	24.6967	32.88	loxA
Pha006233	K00456	41.97	53.91	39.4767	101.443	44.6467	162.397	72.35	38.38	175.273	100.823	56.2167	CDO1
novel.6774.1	K00456	1.62	2.53667	2.72	3	4.48333	8.97	8.95667	2.29667	9.72667	8.14667	19.8267	CDO1
Pha008148	K00457	542.01	434.06	464.02	928.853	86.2733	1524.13	200.71	103.38	1938.44	305.65	338.727	hpd
Pha001593	K00461	7.89667	5.56	25.0067	9.76	6.98	9.34667	4.66	3.86	6.43667	2.74333	0.953333	lox
novel.1677.2	K00461	0	0	0	0	0.13	0.22	0.42	0.42	0	0.376667	0.953333	lox
novel.1677.3	K00461	5.09667	10.91	3.72	3.01	20.4967	11.4867	23.9	12.6333	14.1333	9.55667	15.4933	lox
novel.1677.4	K00461	15.7567	12.6367	32.3867	13.0167	11.04	13.11	7.56333	7.74	9.6	5.24	3.76667	lox
novel.1677.5	K00461	6	4.36667	7.81	1.44333	3.91667	6.47	3.77	2.6	5.74333	1.17333	4.44	lox
novel.1677.6	K00461	2.65667	3.96	6.67667	2.81	1.90667	3.57333	1.93333	0.5	3.57667	1.87333	1.32	lox
novel.1677.7	K00461	2.10333	1.36333	4.25333	2.66667	1.11	1.64	0.743333	0.766667	0.96	0.5	0	lox
Pha002866	K00461	121.927	148.823	186.333	283.483	125.55	102	87.7	99.57	78.1867	75.8233	14.71	ALOX12
Pha006478	K00461	18.1233	12.8833	15.46	8.56667	24.0167	17.7267	29.7967	17.0867	18.59	15.4733	18.7433	lox
Pha008242	K00461	8.92667	12.01	11.72	15.42	6.24667	12.9367	22.19	5.36	14.8867	13.2633	7.96	Aloxe3
novel.9198.1	K00461	0.706667	3.17667	1.52	1.91667	0.336667	1.73	2.96667	0.876667	1.07667	1.86333	0.17	Aloxe3
novel.9198.3	K00461	4.75333	8.79667	2.47	4.01	4.61	6.26333	14.9733	4.51333	6.80333	5.55	12.4733	Aloxe3
Pha000162	K00464	0.47	2.82	0.673333	0.216667	5.36	2.74333	4.93	4.05	3.00333	3.87333	3.52667	sll1541
novel.170.1	K00464	0.423333	0.106667	0	0.446667	0.27	0.3	0.403333	1.71	0.656667	0.34	1.38667	sll1541
Pha004018	K00477	47.5	64.5633	48.14	46.1333	50.9333	78.52	93.5133	44.7667	79.1567	171.743	15.0933	Phyhd1
Pha000897	K00485	28.73	133.443	63.46	96.66	88.6367	18.4867	46.42	31.8767	10.15	34.0267	39.7033	-
Pha000532	K00486	0.733333	1.45333	0.556667	0.863333	1.47667	1.06	3.08333	2.04	0.61	2.45667	0.286667	-
novel.571.2	K00486	0.15	0.803333	0.256667	0	1.68	0.676667	2.97333	0.903333	0.39	2.36667	1.8	-
Pha003528	K00486	6.30333	6.05333	6.92	5.03333	8.69667	13.6867	9.94333	5.81	15.5267	9.93667	4.15	kmo
novel.3582.16	K00486	0.256667	0.186667	0.153333	0.436667	0.236667	0.84	0.583333	0.433333	0.276667	0.0833333	1.8	kmo
novel.3582.17	K00486	1.50667	2.09667	1.62	1.79667	3.27667	2.51333	2.9	2.51333	3.18667	2.99	0.726667	kmo
novel.3582.18	K00486	6.97333	10.5267	5.87333	5.15	9.01333	15.2433	9.94	11.7433	20.39	9.66667	2.18333	kmo
novel.3582.19	K00486	0.28	0.336667	0.553333	0.766667	0	0.976667	0.696667	0.13	0.946667	0.503333	0.73	kmo
Pha006199	K00486	33.9667	51.0533	29.8067	36.83	119.307	33.5467	82.97	40.35	35.08	37.1133	323.793	-
novel.6738.1	K00486	59.63	37.0533	69.1233	89.22	18.21	31.22	12.2333	8.42333	9.95667	17.73	8.90667	-
Pha000667	K00500	0.643333	0.64	0.203333	0.37	0.65	1.87333	0.863333	0.253333	1.69667	0.833333	0.74	pah
novel.725.10	K00500	52.4867	60.2267	37.5367	50.5867	37.9067	134.643	47.3067	34.3833	179.557	45.9233	35.4733	pah
novel.725.11	K00500	72.78	19.4733	60.84	102.81	7.85667	118.75	15.7233	8.47333	168.22	16.9467	3.17667	pah
Pha000232	K00505	27.1667	18.2433	21.0533	16.7	26.8033	21.8067	26.19	21.8667	25.08	17.9233	74.45	melC2
Pha000397	K00505	5.58667	5.12	6.60667	5.32667	3.13667	6.98667	6.62	3.34333	9.42667	4.53667	6.23	melC2
novel.425.1	K00505	0.293333	0.833333	0.65	0.5	0.313333	1.05	0.15	0.193333	0.726667	0.906667	0.48	melC2
novel.425.2	K00505	6.29	4.91667	6.41333	3.62	3.72	8.01667	8.36333	2.97667	11.4567	4.95333	6.97333	melC2
novel.425.3	K00505	0	0.0866667	0	0	0.09	0.0766667	0.34	0	0.113333	0.14	0.206667	melC2
novel.425.4	K00505	0.313333	0.05	0.106667	0.05	0	0	0.206667	0.176667	0.256667	0.0566667	0	melC2
novel.425.5	K00505	0.336667	0.306667	0.12	0.216667	0.146667	0.226667	0.493333	0.246667	0.433333	0.316667	1.32333	melC2
novel.425.6	K00505	0.503333	0.24	0.233333	0.11	0.15	0.14	0.496667	0.823333	0.346667	0.136667	0	melC2
novel.425.7	K00505	0	0	0	0	0.0233333	0.0833333	0.04	0	0	0	0	melC2
Pha000605	K00505	3.42667	5.38333	3.32667	2.14333	8.46	2.61	6.58667	8	2.72667	4.41333	83.22	melC2
novel.887.6	K00505	0.25	0.206667	0.48	0.306667	0.606667	0.69	0.87	0.643333	0.92	0.82	0.6	Brap
novel.887.8	K00505	3.50333	5.78667	3.5	3.84333	8.99333	9.27333	9.49	7.64	10.44	9.53667	4.03333	Brap
Pha000825	K00505	0	0	0	0	0	1.11	8.92	0.08	1.13	0.95	0	melC2
Pha001220	K00505	0	0	0	0	0	0	0	0	0	0	0	melC2
novel.1305.3	K00505	62.9667	39.4767	61.9933	48.29	30.05	61.6933	57.5533	36.5467	68.0267	55.9067	62.84	melC2
Pha001318	K00505	0.0766667	0.113333	0.176667	0	0.293333	0.0766667	0.0333333	0.253333	0.203333	0.296667	0	-
Pha002779	K00505	0.276667	0.916667	0.24	0.466667	0.7	0.613333	1.68	0.556667	0.756667	1.04667	1.23667	melC2
Pha003312	K00505	0.256667	0.236667	0.29	0.0966667	1.27667	0.366667	1.24	0.896667	0.44	0.916667	1.90333	melC2
novel.3324.1	K00505	0.21	0.176667	0.163333	0	0.386667	0.273333	0.473333	0.746667	0.24	0.226667	0.653333	melC2
Pha003520	K00505	1.22667	1.67667	1.11667	0.916667	1.57667	3	2.27	1.22	3.85333	1.86333	3.94333	griF
Pha003521	K00505	2.85667	2.29	1.10333	0.633333	5.75667	3.91	3.85667	4.58	5.64333	3.36	6.79	tyr-1
novel.3566.1	K00505	3.99667	5.75	3.57	2.77	1.66	7.74667	6.69333	1.55667	8.54667	4.34333	17.8767	melC2
Pha003686	K00505	3.03	4.47	3.03667	1.32667	11.4967	2.34	4.05	6.72667	1.75333	1.60333	19.4067	melC2
novel.3782.2	K00505	3.16	4.50333	2.22	0.656667	14.8633	2	4.95	10.72	1.47667	3.04	97.8133	melC2
novel.3782.3	K00505	0.653333	0.22	0.45	0	4.39	0.363333	2.54333	3.25333	0.78	1.21667	117.09	melC2
Pha003849	K00505	0.0866667	0.0566667	0.03	0	0	0.106667	0.03	0.103333	0.0966667	0.0166667	1.65333	melC2
novel.3962.10	K00505	0	0	0.0833333	0	0	0.03	0	0.0433333	0	0	0	melC2
novel.3962.2	K00505	0.133333	0.146667	0.32	0.316667	0.05	0.0466667	0.266667	0	0.33	0.136667	0.216667	melC2
novel.3962.4	K00505	0.756667	1.06333	0.886667	0.453333	0.933333	0.68	1.48	0.766667	0.816667	1.07667	2.25	melC2
novel.3962.8	K00505	0.15	0.0533333	0.0366667	0.03	0.276667	0.273333	0.216667	0.276667	0.07	0.08	0.346667	melC2
novel.3962.9	K00505	0.96	1.73	0.996667	0.463333	1.68	1.67667	1.98	1.72	1.31667	1.62333	6.12333	melC2
Pha004398	K00505	11.5967	4.61333	11.3367	3.25333	47.7933	20.04	40.0167	12.64	19.01	14.9767	20.8833	melC2
novel.4596.2	K00505	3.02667	1.3	3.09	0.653333	8.61	6.16667	7.09667	2.59333	3.48667	3.93	2.17	melC2
novel.4690.1	K00505	1.99667	0.833333	2.15667	0.406667	2.15667	1.72333	1.57	1.91667	2.28333	1.59333	4.21667	tyr-3
Pha006954	K00505	0.846667	1.92333	1.05	0.43	1.19333	0.743333	1.04	1.48667	0.673333	0.803333	13.9733	melC2
Pha007313	K00505	0	0	0	0	0	0	0	0	0	0	0	melC2
novel.8066.1	K00505	1.57333	0.733333	1.01	0.65	2.99333	1.53667	2.53667	3.27667	2.08	0.89	0.66	melC2
novel.8066.10	K00505	0	0.413333	0.126667	0.536667	0.986667	0	0.936667	0.126667	0.233333	0	0	melC2
novel.8066.11	K00505	0.296667	0	0.97	0.233333	0	1.09667	0.27	0.16	0.306667	0.656667	0	melC2
novel.8066.12	K00505	0.956667	0.0366667	3.23333	0.686667	3.31667	1.59667	0.14	0.02	2.52333	2.87667	0.0233333	melC2
novel.8066.13	K00505	0.22	0	0	0.23	0	0.443333	0	0.233333	0.293333	0	0	melC2
novel.8066.14	K00505	0.276667	0	0	0.103333	0.416667	0	0.163333	0	0.18	0.156667	0	melC2
novel.8066.15	K00505	0.23	0	0.23	0	0.17	0.983333	0.64	0.506667	0.633333	0.976667	0.543333	melC2
novel.8066.16	K00505	0	0	0	0.17	0	0	0	0	0	0	0	melC2
novel.8066.17	K00505	0	0	0	0	0.18	0.2	0	0.456667	0	0.323333	0	melC2
novel.8066.18	K00505	2.28667	3.32333	0.2	0.46	3.29	3.40333	9.21667	3.60333	3.34667	3.81	4.97333	melC2
novel.8066.19	K00505	0.396667	0	0.14	0.18	0.373333	0	0	1.00333	0	0.703333	0	melC2
novel.8066.3	K00505	1.58	2.73667	3.69667	1.39333	3.10333	1.84667	6.2	1.49667	2.78667	0.503333	0.78	melC2
novel.8066.4	K00505	1.69333	0.166667	0.246667	0	1.99	1.40667	2.14	0.26	2.01333	0.29	0.233333	melC2
novel.8066.5	K00505	0.96	0.326667	0	1.01667	0	0.996667	1.33667	1.02333	0.386667	2.58	0.4	melC2
novel.8066.6	K00505	0.293333	0.143333	0	0.23	0.16	1.72	0.383333	0.733333	0	0.466667	0	melC2
novel.8066.7	K00505	0	0.343333	0	0	0	0	0.146667	0	0.64	0	0	melC2
novel.8066.8	K00505	1.21667	0.526667	0.156667	0.366667	1.25333	0.503333	0.523333	1.05667	1.61333	1.14667	1.34	melC2
novel.8066.9	K00505	0	0.263333	0	0	0	0	0	0	0.19	0	0	melC2
Pha008331	K00505	3.97	0.313333	5.9	0.463333	0.02	0.0633333	0.0366667	0.0833333	0	0	22.0033	melC2
novel.9295.2	K00505	0.263333	0.243333	0.403333	0	0	0.0166667	0	0.143333	0	0	0	melC2
novel.9295.3	K00505	1.17	0	0.986667	0.356667	0.0133333	0.0166667	0	0	0	0	2.77	melC2
novel.9295.4	K00505	0.693333	0	1.82333	0.296667	0	0	0	0	0	0	2.91333	melC2
novel.9295.5	K00505	4.79667	0.0666667	4.40333	0.543333	0.25	0.0266667	0.03	0.02	0	0.0133333	29.15	melC2
novel.9295.6	K00505	31.1267	1.32	18.2433	3.07667	0.256667	0.163333	0.283333	0.236667	0.0433333	0.12	70.2867	melC2
novel.9295.7	K00505	5.07333	1.66	10.3233	0.34	0.496667	0.396667	0.36	0.896667	0.256667	0.106667	100.513	melC2
novel.9295.8	K00505	20.78	0.833333	13.2533	1.21	0	0	0	0	0	0	169.947	melC2
Pha008064	K00507	185.137	123.61	193.44	113.193	194.883	75.9867	156.837	216.537	56.0233	187.203	155.59	OLE1
novel.8769.2	K00522	1577.92	610.563	1783.29	673.103	1158.28	1216.06	1052.98	1324.97	1388.45	822.047	368.48	FER3
Pha007901	K00522	2765.18	705.44	2934.63	1077.54	21.1033	893.307	144.157	591.087	501.867	508.12	0	FER3
Pha005324	K00545	16.3267	35.42	15.8133	13.3833	34.4267	11.7533	25.3633	33.6867	12.8333	21.7067	56.9267	ddl
Pha000363	K00548	3.94333	0.416667	2.68	0.78	3.15667	1.56	2.81	1.12	1.51333	1.80667	1.88333	Mtr
novel.385.1	K00548	2.38667	1.60333	2.50333	3.31333	0.666667	0.65	0.66	0.683333	0.183333	0.59	0	Mtr
novel.385.2	K00548	39.5333	53.2367	27.5667	23.1133	64.7133	34.6733	81.7667	62.3467	32.3767	59.4067	50.74	Mtr
novel.385.4	K00548	11.2833	10.9333	12.3033	7.18	4.29	9.31667	9.42667	10.1967	3.84667	12.22	2.82333	Mtr
Pha005289	K00549	7.77	0.893333	9.8	1.18667	0.543333	0.133333	2.01667	1.00667	0.11	1.88667	26.4133	metE
Pha008652	K00555	0	0.393333	0	0	0	0.476667	0.293333	0.283333	0	0	0	Trmt1
novel.9661.1	K00555	1.09667	0.276667	0.446667	1.3	1.38667	0.13	0.86	1.14333	0.26	0.573333	0	Trmt1
novel.9661.12	K00555	0.13	0.75	0.31	0.0966667	0.2	0.16	0.76	0.543333	0.34	0.443333	0	Trmt1
novel.9661.14	K00555	0.136667	0.77	0.186667	1.24	1.92667	1.38	0.833333	2.26667	0.99	0	2.57	Trmt1
novel.9661.15	K00555	1.69667	2.43333	1.85667	1.23333	3.89333	1.5	4.41667	4.83667	2.41667	5.21	0	Trmt1
novel.9661.16	K00555	0	0	0	0	0	0	0	0	0.23	0	0	Trmt1
novel.9661.17	K00555	0.643333	0	0	0	0	0	0	0	0	0	0	Trmt1
novel.9661.18	K00555	0.613333	0.203333	0.553333	0.136667	0.276667	0	0.306667	0	0	0.543333	0	Trmt1
novel.9661.3	K00555	0	0	0.19	0	0.15	0	0	0	0	0	0	Trmt1
novel.9661.4	K00555	0.193333	0.143333	0	0	0	0.33	0.293333	0.756667	0	0.116667	0	Trmt1
novel.9661.6	K00555	0.15	2.05667	0.113333	0.1	1.13	0.583333	1.30667	1.54333	0.38	0.496667	0.37	Trmt1
novel.9661.7	K00555	0	0	0	0	0	0	0	0	0	0	0.116667	CG6388
Pha009078	K00558	2.21	3.37667	3.01333	1.92333	5.49667	3.94	8.68333	2.93333	4.36667	4.54	1.65333	wge
novel.10166.1	K00558	64.7767	71.2667	69.6467	58.4667	75.42	82.1933	118.453	68.0033	74.02	104.48	62.9833	wge
novel.10166.3	K00558	1.31667	1.31667	0.323333	3.74667	0.71	0.31	1	0.503333	1.18	1.41667	0.0733333	wge
Pha008832	K00565	38.7967	81.9833	38.49	49.16	64.9867	51.5333	62.2	63.4933	50.3367	63.89	28.6133	Os08g0180000
Pha005093	K00573	1.27	0.443333	1.79333	1.14333	0	1.32	1.00667	0.466667	1.12333	0.97	0.263333	PIMT1
novel.5436.4	K00573	18.0567	9.55667	20.96	17.0333	7.26667	21.47	22.5133	5.85	20.8967	15.0133	12.9833	PIMT1
novel.5436.6	K00573	20.8633	12.23	28.45	24.6867	6.64	25.7967	18.74	6.53333	30.4267	20.47	5.6	PCM
novel.5436.7	K00573	0	0.12	0	0.496667	0.493333	0	0	1.30333	0	0	3.09	PCM
Pha000763	K00574	1.62667	4.54667	0.79	1.60667	8.93667	2.89	9.84	6.39333	2.37	7.14333	2.70333	ufaA1
novel.826.1	K00574	0.31	1.09	0.546667	0.613333	1.58667	0.536667	1.92333	1.3	0.523333	1.24667	0.726667	ufaA1
novel.826.2	K00574	0.296667	0.99	0.446667	0.383333	1.82	0.623333	2.34	2.17333	0.246667	2.00333	1.08667	ufaA1
Pha005730	K00574	0.833333	1.68	0.98	1.02667	2.01	1.68333	3.50667	2.05667	1.57667	2.93	0.283333	-
Pha002221	K00586	80.6567	107.713	81.41	57.7767	52.5433	69.65	66.5267	51.5933	72.3467	66.1467	88.8	Dph5
Pha003626	K00587	21.45	52.97	22.2333	32.2333	49.96	38.3367	137.027	48.0367	36.96	97.3	62.1	ICMT
Pha004448	K00588	10.04	15.48	6.47	8.05333	10.51	13.3567	15.53	6.65333	17.3833	15.67	9.70667	mdmC
novel.4659.1	K00588	0.166667	0.296667	0.116667	0.186667	0.876667	0.266667	1.23333	0.92	0.43	0.296667	0.19	COMTD1
novel.4659.10	K00588	0.133333	0.1	0	0.143333	0.82	0.46	0.496667	0.63	0.31	0.77	0.896667	Comtd1
novel.4659.12	K00588	0.99	2.2	1.45	1.02333	1.41333	1.6	1.26333	0.63	2.43	1.63667	0.446667	mdmC
novel.4659.2	K00588	0	0	0	0	0.19	0	0	0	0.0966667	0	0	COMTD1
novel.4659.3	K00588	0.08	0.136667	0.193333	0.0733333	0	0.42	0.103333	0.326667	0.14	0.506667	0	COMTD1
novel.4659.4	K00588	0	0	0	0	0	0	0	0.08	0	0	0	mdmC
novel.4659.7	K00588	0.0566667	0	0.0966667	0.176667	0.0966667	0	0.12	0	0	0.263333	0.223333	COMTD1
novel.4659.8	K00588	0	0.0566667	0	0	0.05	0	0	0.0866667	0.113333	0	0	mdmC
novel.4659.9	K00588	0	0	0.0533333	0	0	0	0	0	0	0.0433333	0	mdmC
Pha008720	K00591	0.926667	2.02333	0.503333	1.2	2.39667	1.90667	2.47	1.50667	0.893333	2.16667	0.69	ubiG
novel.9734.1	K00591	0.993333	3.82333	0.863333	1.33	2.32667	1.59667	3.51333	1.87333	1.81333	2.99333	0.98	ubiG
Pha001655	K00592	0.0866667	0.15	0.126667	0.193333	0.0733333	0.0933333	0.21	0.233333	0.143333	0.303333	52.8267	RBCMT
novel.1745.2	K00592	0	0.0966667	0	0	0	0.1	0	0.44	0	0.0833333	0	RBCMT
novel.1745.3	K00592	1.04667	7.15	0.24	0.896667	4.44667	1.4	19.7533	5.46333	2.68	20.2333	0	RBCMT
novel.1745.5	K00592	6.79	8.25	7.75	5.79	10.87	13.1467	15.0467	9.67	9.77667	15.74	0.91	RBCMT
novel.4342.1	K00592	1.24	2.32	1.25	1.46667	1.17667	2.3	3.51667	0.843333	1.17333	2.07	1.58333	-
Pha002839	K00597	13.7867	15.4467	14.39	8.25667	36.9133	17.29	28.9	29.8733	17.6167	22.3367	13.28	MTRR
Pha004943	K00600	51.71	119.563	46.75	54.0833	73.9833	79.6533	112.007	94.1667	69.2033	144.493	64.17	SHM4
Pha005868	K00600	37.8667	295.83	29.35	58.9867	454.947	135.863	396.503	560.36	91.5667	426.06	127.537	shmt2
Pha008679	K00600	22.64	49	19.4433	34.4167	156.907	31.4867	176.123	221.73	21.7333	189.42	11.8867	SHM1
Pha005601	K00601	4.14	8.91333	3.22667	2.96333	16.5867	6.98	11.7267	18.2633	8.06667	9.11333	6.56333	GART
Pha006521	K00602	26.0067	63.2867	19.61	22.33	35.28	32.41	55.5367	52.3633	27.8033	66.7433	8.98333	purH
novel.7108.1	K00602	0.583333	2.92667	1.96	1.08667	2.11333	1.90333	0.893333	3.44	0.786667	2.02	0.39	purH
Pha008903	K00604	26.2667	37.1533	30.13	20.98	25.5967	46.99	48.1367	29.07	59.1733	43.6933	24.8367	fmt
novel.9945.4	K00604	4.09667	4.93667	4.00667	3.94	2.71667	6.77333	4.82	2.89333	6.71	4.84333	2.52	fmt
novel.9945.5	K00604	2.69	2.95	4.23667	2.49667	1.56667	3.41	2.39333	1.81	3.30333	2.72333	2.61333	fmt
novel.4176.1	K00605	23.4633	24.52	24.93	16.4067	25.67	18.9433	22.38	16.1767	18.9267	17.6033	22.2233	GDCST
novel.4176.2	K00605	7.63	9.19333	7.78	5.43333	12.1767	9.10333	9.87667	10.5367	8.09333	10.35	8.45	GDCST
novel.4176.3	K00605	10.8233	13.2367	8.09667	10.23	25.39	12.2433	19.8433	25.82	15.0333	16.7167	9.11333	GDCST
novel.4176.4	K00605	0.523333	3.21667	0.563333	4.04333	20.2567	0.88	23.53	39.43	1.33667	28.2067	11.9533	GDCST
novel.4176.5	K00605	0.0433333	0.283333	0.08	0.273333	1.94667	0.223333	1.76	7.02667	0.07	1.95333	0.38	GDCST
novel.4176.6	K00605	0.223333	0.263333	0.0566667	0.0766667	0.666667	0.23	0.986667	2.56	0.07	0.96	0	GDCST
novel.4176.7	K00605	0.0466667	0.256667	0.03	0	0.55	0.12	0.613333	0.873333	0.153333	0	0	GDCST
Pha004042	K00605	0	0	0	0	0	0	0	0	0	0	0	GDCST
Pha002439	K00606	20.3433	7.82	19.3867	6.53333	29.5467	25.1133	20.2333	18.2933	30.79	14.1067	8.7	KPHMT1
novel.2434.10	K00606	0.133333	0	0.136667	0	0.186667	0.0333333	0.03	0.0966667	0	0.05	0.29	KPHMT1
novel.2434.11	K00606	0.22	0	0	0	0	0.1	0	0	0	0	0.303333	KPHMT2
novel.2434.3	K00606	0.973333	0.273333	0.296667	0	2.20333	0.623333	0.376667	2.45	0.743333	0.96	0	KPHMT2
novel.2434.4	K00606	8.23667	2.45	6.22333	2.41333	11.23	12.37	6.06333	7.02667	12.7667	3.35333	1.90667	KPHMT2
novel.2434.5	K00606	0	0	0.06	0	0	0	0.38	0	0.0733333	0	0	KPHMT2
novel.2434.6	K00606	0	0	0.263333	0	0.0866667	0.0133333	0	0	0.0866667	0.136667	0	KPHMT1
novel.2434.7	K00606	0.0633333	0	0.173333	0	0	0.0666667	0.216667	0.443333	0.206667	0.11	0	KPHMT2
novel.2434.8	K00606	0.203333	0.113333	0.0533333	0	0.06	0.3	0.1	0.193333	0.12	0	0.276667	KPHMT2
novel.2434.9	K00606	0	0	0	0.21	0	0	0	0	0	0	0	KPHMT1
Pha009195	K00611	9.03333	16.8533	12.9833	16.04	3.77333	12.5167	30.48	7.34333	8.76333	34.69	9.29333	OTC
Pha001478	K00615	0.406667	11.6967	0.263333	5.77	11.26	3.83	16.4833	12.27	2.11667	10.15	110.003	TKL-1
novel.1562.2	K00615	3.61	4.69	3.38667	2.40667	5.3	5.84	8.70333	5.95333	5.90667	5.84	11.16	tkt
Pha001954	K00615	76.65	193.61	79.86	199.72	262.243	47.6933	309.553	372.547	25.6	373.057	45.79	TKL-1
Pha006510	K00616	7.67	21.44	5.90333	5.66667	12.62	14.54	25.3333	12.17	11.7667	20.38	20.4033	tal
novel.7093.2	K00616	63.4867	97.6033	58.91	58.7	45.9767	64.9333	93.5433	46.99	46.2933	87.0533	34.18	tal
novel.6207.5	K00620	2.38	5.00333	2.26333	1.14667	27.3867	4.15	11.2233	22.28	3.01667	6.52333	1.10333	argJ
Pha005768	K00620	7.44	10.5967	8.42	2.90333	95.5867	10.3533	16.0333	56.72	7.91333	20.7067	0.153333	argJ
Pha004067	K00621	38.29	97.36	27.6067	49.35	46.3367	61.41	47.1167	57.8267	83.0633	57.2133	68.2833	Os02g0717700
Pha009058	K00627	2.83667	4.33667	4.10333	6.63	0.75	2.77333	4.73667	1.75333	0.776667	5.96667	0.543333	EMB3003
novel.10142.1	K00627	0	1.11	0.473333	0	0.753333	0.993333	1.15	1.08667	0	3.22333	0	EMB3003
novel.10142.10	K00627	0.806667	0.00333333	0	0	0	0	0.393333	0	0.246667	0	0.35	LTA2
novel.10142.2	K00627	0	0	0	0	0.09	0	0	0	0	0	0	LTA2
novel.10142.3	K00627	1.20333	2.32	0.816667	2.99333	0.623333	1.00667	7.34333	1.39333	1.98667	4.06333	1.57	EMB3003
novel.10142.5	K00627	0.783333	0.803333	0.00666667	0.513333	1.07333	0	3.22667	0.273333	0	2.06	0.286667	LTA2
novel.10142.6	K00627	0.236667	0.213333	1.38667	0.533333	0.616667	1.66667	0.58	0.853333	0	2.44667	0	LTA2
novel.10142.7	K00627	0.253333	0.85	0.633333	0.363333	2.16	1.12	5.23667	1.37667	1	3.20667	0.75	LTA2
novel.10142.8	K00627	0.16	0.18	0	1.03	0	0.00333333	1.95	0.74	0	2.77667	0	LTA2
novel.10142.9	K00627	1.30333	4.72667	0.363333	0	1.13	3.86333	9.79	5.32667	1.96333	4.35333	15.24	LTA2
Pha003242	K00630	12.8067	28.4133	12.6267	13.2067	34.2333	17.72	30.1233	30.07	16.5967	32.92	6.31333	-
novel.3249.2	K00630	0	0.263333	0.1	0	0.356667	0.0966667	0.463333	0.313333	0.07	0.523333	0.533333	-
Pha002102	K00640	0.0733333	0.11	0.176667	0.0933333	0.193333	0.223333	0.173333	0.183333	0.146667	0.213333	0.0466667	SAT1
Pha002826	K00640	0	0	0	0	0	0	0.0333333	0	0	0	0	SAT1
novel.2823.4	K00640	0	0	0	0	0.133333	0	0	0	0.146667	0	0	SAT1
novel.2823.6	K00640	0	0.0566667	0.15	0	0.103333	0	0	0	0	0.0266667	0	SAT1
Pha003072	K00640	0	0	0	0	0	0	0	0	0	0	0	cysE
novel.3079.1	K00640	9.39333	12.3967	7.54	9.35333	25.6667	30.8367	27.86	28.7333	38.3133	34.2567	7.22667	cysE
novel.3079.3	K00640	15.5833	15.6433	12.4433	17.6433	25.3933	42.9167	27.5733	32.0967	47.87	47.4767	3.66667	cysE
novel.3079.4	K00640	0.09	0.146667	0.09	0	0	0	0	0.07	0	0.13	0	cysE
Pha006208	K00640	3.11333	2.06	2.63333	1.45333	1.78333	2.46667	3.17	2.04	3.33667	2.89667	0.613333	SAT2
novel.6752.1	K00640	0	0	0	0	0	0	0	0	0	0	0	SAT2
novel.6752.2	K00640	0.506667	0.486667	0.656667	1.03333	1.30333	0	0.296667	0.36	0.426667	0.776667	0	SAT2
novel.6752.5	K00640	0.263333	2.48333	1.14333	0.72	2.46667	3.88	2.95667	2.94667	2.46	2.07	0.95	SAT2
novel.6752.8	K00640	4.17667	10.0833	1.94333	4.17	8.45	8.69	8.49667	6.85667	8.55333	8.73	2.48	SAT2
Pha007876	K00640	4.00333	12.2333	4.4	5.24333	16.3933	13.3167	15.11	15.0333	13.4167	13.0467	7.21333	cysE
novel.8742.2	K00640	0.61	1.17667	0.646667	0.476667	2.02667	2.44333	1.88	1.51667	0.583333	1.57667	1.12	SAT1
novel.8742.5	K00640	0	0	0.1	0	0	0.0766667	0	0	0	0	0	SAT1
novel.8742.6	K00640	0	0.0366667	0.126667	0.213333	0.0533333	0.133333	0.323333	0.0433333	0.203333	0.406667	0	SAT1
novel.8742.8	K00640	0.05	0.526667	0.106667	0.423333	0.32	0.266667	0.226667	0.296667	0.383333	0.11	0.0333333	SAT1
Pha004149	K00645	3.21667	9.27667	3.44333	2.82667	6.09667	7.38333	13.5967	7.12667	6.58667	13.3567	6.78667	fabD
Pha006626	K00648	0.433333	0.92	0	0.193333	2.18333	0.67	3.10667	2.31	0.77	1.09667	2.02667	fabH
Pha008069	K00648	0.376667	0.703333	0.193333	0.07	0.996667	0.47	1.58667	1.58333	0.446667	1.12333	0.83	fabH
Pha008252	K00652	0.13	0.31	0.08	0.183333	0.306667	0.346667	0.456667	0.296667	0.43	0.403333	0	bioF
novel.9209.7	K00652	1.34333	2.54333	2.26667	1.18333	7.01333	6.21667	6.18333	8.17	1.87	15.03	2.27667	bioF
novel.9209.8	K00652	1.18	2.16333	0	1.01	3.52667	4.87333	5.59667	3.31333	7.58	5.75667	0	bioF
Pha000065	K00654	2.71667	2.31	4.49333	3.58	4.44333	4.45	5.23333	4.57667	3.69333	4.09	1.84	Os01g0928800
novel.73.1	K00654	7.96333	6.49	4.15333	4.79	2.02333	14.37	2.41333	1.48333	13.4533	5.44667	2.57333	Os01g0928800
novel.73.2	K00654	22.4167	13.1933	7.44667	7.28667	6.27667	32.29	16.92	7.89	52.44	27.8667	23	Os11g0516000
novel.73.3	K00654	3.75333	7.43333	9.16333	3.13333	12.8467	12.2467	8.64667	5.84	3.58333	3.31	3.32667	Os11g0516000
novel.73.4	K00654	0	0.636667	0	0.0933333	0.0766667	0.566667	0	0.166667	0.556667	0	0	Os01g0928800
novel.73.6	K00654	1.60333	1.06	0.513333	0.666667	1.19667	1.83	1.86	0.97	1.73667	1.54333	2.00333	Os11g0516000
novel.73.7	K00654	15.71	15.4667	12.1867	8.86333	13.63	24.8933	15.27	8.08667	30.0733	19.4733	11.1167	Os01g0928800
Pha006454	K00654	0	0	0	0	0	0	0	0	0	0	0	Os03g0252800
novel.7027.1	K00654	0.0766667	0.103333	0.236667	0.116667	0.03	0.116667	0.0933333	0.0333333	0.16	0.356667	0	Os03g0252800
novel.7027.3	K00654	0	0	0	0	0.0166667	0	0.03	0	0	0	0	Os03g0252800
Pha005041	K00655	3.92	4.55667	6.40667	7.98	2.85333	7.45	12.8467	4.27333	7.64667	11.3633	1.97667	LPAT1
novel.5367.1	K00655	14.2033	18.76	10.3233	13.8667	12.5167	27.2	41.0833	14.2733	24.12	47.01	11.2233	LPAT1
Pha006373	K00658	30.86	75.9467	32.0633	39.6367	75.7867	51.65	93.3933	77.1433	43.28	87.01	55.18	At4g26910
novel.2758.3	K00665	0.493333	1.42333	1.40667	1.47667	0.303333	1.93333	5.91	0.56	1.76	3.22	0.293333	Cyp27a1
novel.2758.4	K00665	0.266667	0.986667	0.196667	0.273333	0.27	2.00667	4.48667	0.94	1.37	0.866667	0.203333	Cyp27a1
novel.1173.1	K00669	8.89333	24.08	10.29	13.8333	11.62	13.0567	17.1833	11.9067	12.4167	14.0167	19.0733	SPAC9.02c
Pha001100	K00669	3.54667	11.0567	3.26667	10.3167	3.07333	3.44667	1.10333	3.52	2.57333	4.56667	0	SPAC9.02c
Pha002329	K00670	0.75	3.88667	1.36667	3.29667	1.78	1.21333	0.67	0.94	0	0.333333	0	MAK3
novel.2318.11	K00670	0.0433333	0.0833333	0.0533333	0.12	0	0.03	0	0	0	0	0.13	NAA30
novel.2318.7	K00670	14.79	25.6567	13.66	14.81	18.38	18.3733	30.9367	19.7433	18.01	19.9467	31.72	MAK3
novel.2318.8	K00670	2.14333	2.51667	2.07	1.57333	1.30333	1.94667	2.7	1.14	2.11	1.42667	9.70333	MAK3
novel.2318.9	K00670	0	0.08	0.0633333	0.523333	0	0	0.0966667	0	0	0.0566667	0.913333	NAA30
novel.1813.1	K00671	8.42	18.45	7.03	9.08667	18.0867	15.2067	20.7167	20.5533	12.37	22.2133	34.71	nmt2
Pha003040	K00679	20.87	24.37	17.6867	17.9533	14.17	15.7933	24.0733	14.4333	15.3267	19.98	9.94	plh1
Pha005443	K00681	1.01667	1.99667	1.18333	0.93	1.67	1.42333	1.58	1.60333	2.23667	1.29	0.993333	hpxW
novel.5830.10	K00681	0	1.12667	1.54	1.30667	2.77333	3.7	0.46	0.646667	1.83	3.95333	0.0733333	hpxW
novel.5830.11	K00681	0.266667	0.87	0.593333	0.72	1.72	0.473333	2.64667	0.786667	3.74667	0.74	1.74667	hpxW
novel.5830.12	K00681	0	0	0	0	0.853333	1.15667	0.17	0	0	0.313333	0.04	hpxW
novel.5830.16	K00681	0	0.453333	0.34	0	0.393333	0.37	1.18	0	0.253333	0.463333	0	hpxW
novel.5830.17	K00681	4.61667	4.04333	2.32	1.11333	0.336667	1.44	0.543333	0.51	0.556667	3.58	0	hpxW
novel.5830.18	K00681	0	0.996667	0.08	0.273333	0.196667	0.25	1.43333	2.41667	1.94	1.08667	0.653333	hpxW
novel.5830.19	K00681	0.186667	0	0.176667	0	0.233333	0	0.19	0.186667	0	0	0.31	hpxW
novel.5830.2	K00681	0	0	0	0	0	0.3	0	0.276667	0	0	0	hpxW
novel.5830.21	K00681	0	0.473333	0	0.486667	0.68	0	0	1.26	0.313333	0	0	hpxW
novel.5830.22	K00681	0	0	0.516667	0.943333	0.12	0	1.28	0.57	1.43667	0.396667	0	hpxW
novel.5830.24	K00681	0.0366667	0	0	0.243333	0.863333	0.78	0.46	0	0	0.44	0	hpxW
novel.5830.25	K00681	2.82333	3.23	3.86333	1.90333	2.02333	3.95333	3.13333	1.35667	4.30333	2.20333	0.66	hpxW
novel.5830.3	K00681	0.0633333	0	0	0.06	0	0.133333	0	0	0.04	0	0	hpxW
novel.5830.4	K00681	0	0.553333	0.7	0.37	0.226667	1	0.513333	0.346667	0.576667	0.57	0	hpxW
novel.5830.5	K00681	2.30667	0.836667	0	0.74	0.76	0	0.683333	0.603333	0	0.676667	0	hpxW
novel.5830.6	K00681	0	0	0	0	0.17	0	0	0.17	0.126667	0	0	hpxW
novel.5830.8	K00681	0	0.106667	0	0	0.103333	0	0	0	0.12	0.0866667	0	hpxW
Pha008006	K00681	0.0966667	1.03667	0.14	0	0.926667	0.236667	0.763333	1.02333	0.773333	0	0.556667	ywrD
novel.8905.3	K00681	2.40667	1.85333	1.88667	2.14	2.83	3.87667	5.72	2.51	4.39333	4.00333	1.15667	acyI
Pha008131	K00681	2.14667	1.85	2.49	1.65	1.65	1.40667	1.64	1.08667	1.33	1.24667	0.44	GGT2
novel.2110.8	K00685	0.266667	0	0.32	0.62	0.0766667	0.186667	0	0.293333	0.09	0.15	0.23	Ate1
Pha002825	K00685	0	0	0.0366667	0	0.01	0	0	0.01	0.0133333	0.07	0	ATE1
novel.2822.2	K00685	0.233333	0.763333	0.96	0	0	0.603333	0.233333	0.453333	1.25667	0	0	Ate1
novel.2822.3	K00685	1.33667	2.99667	0.663333	0.92	3.66667	1.87667	2.81667	2.14	1.7	1.39333	0.746667	Ate1
novel.2822.4	K00685	1.34667	0.29	0.866667	0.396667	0.113333	0.186667	0.286667	0.193333	0.516667	0.61	0	Ate1
novel.2822.8	K00685	5.84	3.42667	4.95667	4.05333	0	1.74	0	0.173333	1.39333	0	0	Ate1
novel.2822.9	K00685	0.75	5.17667	0.78	0.13	8.13667	5.60667	7.04667	8.63	4.73333	5.63	3.45	Ate1
Pha007875	K00685	0	0	0.0366667	0	0.01	0	0	0.01	0.0133333	0.07	0	ATE1
novel.8741.2	K00685	0	0	0	0	0	0.21	0.363333	0.88	0.0633333	1.33667	0.72	Ate1
novel.8741.4	K00685	6.60667	11.6633	5.53667	2.87667	23.1533	10.46	14.1467	20.7433	11.0167	11.6233	15.9133	Ate1
novel.8741.6	K00685	2.69667	0.743333	3.48	2.77	0.853333	0.843333	0.0733333	0.413333	0	0.996667	0	Ate1
Pha002366	K00688	122.727	392.567	131.14	245.57	364.9	148.023	358.46	421.907	112.793	368.537	256.92	glpV
Pha003252	K00694	416.56	1528.25	455.507	1463.79	421.41	346.27	166.687	195.9	162.373	154.093	555.523	dcsA
novel.3258.10	K00694	0.243333	0.273333	0.05	0.156667	0.376667	0.233333	0.0766667	0	0.0366667	0.17	0.43	dcsA
novel.3258.12	K00694	0	0.0766667	0	0	0	0	0.08	1.07333	0.126667	0.526667	0	dcsA
novel.3258.13	K00694	0.05	0.213333	0.223333	0.0666667	0.05	0	0.12	0.06	0	0	0	dcsA
novel.3258.6	K00694	0.876667	4.59	1.27	1.89333	3.71	1.23333	1.42333	2.59667	0.973333	0.84	2.7	dcsA
novel.3258.7	K00694	0.266667	1.10333	0.183333	0.16	1.32333	0.593333	0.626667	0.303333	0.223333	0.44	0.37	dcsA
novel.3258.8	K00694	1.69	4.75667	1.87333	2.09	1.74	1.10333	1.05667	1.75667	0.813333	0.833333	2.56333	dcsA
novel.3258.9	K00694	0.223333	0.426667	0.0266667	0.126667	0.18	0	0.0466667	0	0.0566667	0	0.18	dcsA
Pha004633	K00694	0.0566667	0.0266667	0.06	0.0266667	0.0433333	0.196667	0.0533333	0.08	0.2	0.08	7.19333	dcsA
Pha006277	K00700	0.0366667	0.0233333	0	0	0.213333	0.0133333	0.14	0.24	0	0.0466667	0	GLC3
novel.6822.1	K00700	22.4333	29.9133	16.9	17.3167	329.163	108.777	142.45	385.253	74.0167	338.393	12.6367	GLC3
novel.6822.3	K00700	22.4333	29.9133	16.9	17.3167	329.163	108.777	142.45	385.253	74.0167	338.393	12.6367	GLC3
novel.6822.4	K00700	101.707	113.55	70.5667	67.4667	1418.23	363.527	591.787	1404.63	196.127	1479.83	47.2067	GLC3
novel.6822.5	K00700	45.5867	45.2067	27.6733	22.9667	677.323	198.293	267.543	587.697	111.907	717.24	13.7	GLC3
novel.6822.7	K00700	0.0666667	0.0266667	0	0	0.353333	0.103333	0.06	0.22	0.0266667	0.51	0	GLC3
Pha006437	K00703	12.29	28.93	11.82	33.6433	37.97	14.2167	35.7933	47.5433	8.95	38.2233	19.3367	glgA
novel.7005.2	K00703	1.85333	21.44	0.543333	0	55.06	7.78	46.97	52.8433	8.32333	26.8567	71.6633	glgA
novel.2068.1	K00705	14.6833	42.8933	12.0167	17.1233	39.32	28.0333	55.0633	39.55	25.9167	40.04	64.66	DPE2
novel.2068.2	K00705	3.76	8.58333	2.55667	2.58667	10.3333	11.1967	23.8133	11.3267	14.84	20.3667	16.2667	DPE2
Pha002040	K00705	21.08	62.51	20.84	35.1967	33.0833	31.2933	56.15	32.1867	24.7533	51.8933	30.91	DPE2
novel.2069.3	K00705	4.61667	5.92667	6.19667	7.51667	3.01333	6.58	8.67667	2.58	6.72	7.20667	7.14667	DPE2
Pha001640	K00721	2.68667	10.0667	1.72	2.64667	20.4467	10.07	18.05	15.4367	9.58333	9.50333	17.1567	DPM1
novel.1726.1	K00721	24.3767	55.59	23.9467	31.9467	35.12	32.3833	35.9533	36.1733	31.4167	36.3067	21.4633	DPM1
Pha000856	K00728	50	118.417	51.16	62.04	58.5233	51.6767	44.4567	59.0833	41.91	60.9633	23.8067	PMT1
Pha005415	K00728	3.34333	6.91667	3.55667	4.63667	7.79667	4.44667	6.92333	7.28	3.19	7.28667	3.45	TRZ4
novel.5797.2	K00728	26.2533	91.6833	24.1167	43.19	69.53	33.8533	77.54	72.2	27.0633	72.1233	46.18	PMT4
Pha008142	K00728	14.8333	24.1267	11.8833	17.9167	14.6733	18.1267	34.5767	14.9967	15.8033	25.98	17.78	PMT1
Pha008918	K00728	1.63333	0.413333	2.83667	0.69	3.06333	1.26	1.42667	1.83667	1.41	0.676667	1.47	PMT4
novel.9964.1	K00728	52.3067	59.0267	53.6467	59.3567	46.9833	67.39	48.87	41.26	63.05	77.4467	8.12667	PMT4
novel.9964.3	K00728	0.22	1.16	0.98	1.02667	0.923333	1.23	1.05667	1.05	1.21	0.683333	2.21	PMT4
novel.9964.4	K00728	0.526667	0.326667	0.196667	0.32	0.226667	0.21	1.84333	0.566667	0	0.673333	11.2333	PMT4
novel.9964.5	K00728	10.7333	20.42	6.06	7.08333	27.3467	24.9833	29.2567	23.1667	28.3433	24.99	6.21667	PMT4
novel.9964.6	K00728	0.676667	0.33	0.313333	0.45	0.89	0.703333	0.316667	0.41	1.06667	1.13667	0.416667	PMT4
novel.9964.7	K00728	0.15	0.22	0.0766667	0.0466667	0.26	0.3	0.213333	0.34	0.313333	0.153333	0.283333	PMT4
Pha009132	K00728	3.75667	1.17667	5.63333	5.64	2.12667	2.07333	1.83333	1.48	1.64667	1.34667	0.176667	pomt2
novel.10227.2	K00728	29.0267	10.2033	40.39	37.0733	9.82667	15.12	31.7067	12	16.0233	11.8933	12.4333	pomt2
novel.10227.3	K00728	32.2267	8.74667	41.7367	28.7733	12	11.9133	29.9133	11.74	19.31	18.24	7.40333	pomt2
novel.10227.4	K00728	69.38	31.43	93.38	100.92	30.7267	45.2033	61.7667	25.2667	46.4233	31.3067	23.02	pomt2
Pha008800	K00734	15.6667	31.4167	13.64	12.2133	39.7267	19.6733	29.49	29.0233	21.0633	20.1233	41.6267	B3GALT6
Pha001633	K00746	5.12333	5.99667	6.46333	6.24333	9.37	13.3667	6.00667	6.25	12.6967	6.77333	1.88667	sqv-5
novel.1717.2	K00746	6.47667	11.72	6.1	6.55333	20.6367	23.0767	21.71	13.56	31.7733	15.6433	8.34	sqv-5
Pha004410	K00746	0.106667	0.726667	0.24	0.206667	0.203333	0.473333	0.806667	0.656667	0.476667	0.363333	3.77	CSGALNACT2
Pha007135	K00746	3.85667	3.73	4.05667	3.23667	4.6	3.92	4.49333	4.53	3.48333	4.18667	0.89	CHSY1
novel.7847.11	K00746	0.0633333	0.09	0.0733333	0.166667	0.0533333	0.2	0.123333	0.27	0.263333	0.09	0	CHSY1
novel.7847.12	K00746	23.1367	21.4967	18.1433	14.5033	40.99	23.36	36.3667	35.13	24.9533	28.7433	14.68	-
novel.7847.9	K00746	5.66	6.59667	4.99333	3.57667	5.31333	4.30333	8.80667	7.22667	4.01667	5.73	3.48667	CHSY1
Pha006780	K00753	25.7667	13.8767	30.8867	12.84	10.4733	26.23	12.7133	7.17333	32.5267	6.54	30.66	FUT12
novel.7396.2	K00753	0	0	0.11	0.2	0.13	0	0.106667	0	0.153333	0	0.13	FUT12
novel.7396.3	K00753	12.3867	12.24	16.8333	8.9	0.753333	6.37333	4.76	0.556667	7.29333	3.98	6.15	FUT12
novel.7396.4	K00753	0	0	0	0.01	0.00333333	0	0	0	0	0	0.02	FUT12
novel.7396.5	K00753	0	0	0	0	0	0	0	0	0	0	0	FUT12
novel.7396.6	K00753	0	0	0	0	8.3	0	1.35667	4.30667	0	1.50333	0	FUT12
novel.8389.7	K00759	0.646667	1.46333	0.703333	0.526667	1.89667	1.11333	1.26333	2.06667	0.896667	1.36333	0.476667	apt
Pha007591	K00759	0	0	0.07	0	0	0	0	0	0	0	0	apt
Pha008009	K00760	3.59	10.8667	2.71	3.62333	10.5767	7.88333	20.4733	9.42333	5.82667	31.6567	7.86	HPT
novel.8908.1	K00760	1.29333	2.09333	1.57333	2.31333	2.06333	1.29	2.96667	1.29333	0.943333	3.62667	1.59667	HPT
Pha006790	K00761	0.523333	1.34	0.8	0.746667	4.19667	1.06667	1.78333	2.90667	1.20333	1.47333	1.38667	FUR1
novel.7408.18	K00761	2.44333	5.32	2.33667	2.41667	8.72	3.73333	8.01	6.02667	2.63333	5.98	3.64667	FUR1
Pha003677	K00763	57.87	75.75	58.2067	46.9033	52.79	50.21	59.8467	57.0567	53.63	48.6033	36.8967	NAPRT2
Pha008683	K00764	1.09	2.79333	0.38	2.17	3.36	3.69667	2.57	4.00667	3.6	3.39333	0.243333	ASE1
novel.9696.1	K00764	0.826667	6.5	0.926667	1.85667	8.88	6.61	8.98	11.8667	5.68	6.92667	3.72	ASE1
novel.9696.2	K00764	2.36333	22.4233	1.77667	4.37667	29.3767	21.4967	24.9233	33.12	16.4633	23.7567	7.29333	ASE1
novel.9696.3	K00764	0	0	0	0	0	0	0	0.413333	0	0	0.9	ASE1
Pha004826	K00765	14.03	38.74	12.65	20.66	15.3433	16.9267	34.3967	23.4067	11.9867	33.0333	16.7467	Os03g0134300
Pha003216	K00766	10.5267	22.0933	8.29333	12.8167	19.89	19.3667	26.5167	23.24	18.2833	25.1167	13.9233	trpD
Pha004397	K00767	18.13	30.3967	13.44	16.4933	39.8633	42.6467	95.0433	24.28	23.69	68.6067	57.9333	-
Pha006147	K00767	5.39333	10.4933	5.84667	4.29333	13.94	10.14	9.50667	14.1167	9.45667	10.15	6.07333	Qprt
Pha007507	K00777	1.47	3.95	1.13667	1.68	4.81	4.78	4.48667	4.04	4.13667	3.66667	4.22333	QTRT1
Pha003300	K00783	10.2567	18.3633	8.95333	8.72	23.39	17.4467	34.6933	24.8433	18.3133	52.0233	13.28	rlmH
novel.3310.4	K00783	0.79	0.793333	1	0.64	0.506667	0.7	0.723333	1.13667	0.45	1.02333	0.296667	rlmH
novel.3310.5	K00783	4.51333	7.76333	4.34333	2.41333	7.88667	8.09	15.9967	8.46667	7.36	12.3633	3.87	rlmH
novel.3310.6	K00783	0	0.196667	0.12	0	0.156667	0.4	0.266667	1.04	0.44	1.53667	0.11	rlmH
Pha001750	K00784	0.19	0.586667	0.77	0.263333	0.44	0.616667	1.15	0.366667	0.646667	0.64	0.146667	rnz
novel.1825.2	K00784	0.283333	0.493333	0.416667	0.333333	0.843333	0.806667	1.03333	0.433333	0.61	0.67	0.62	rnz
novel.1825.3	K00784	0.706667	0.603333	0.196667	0.2	0.456667	0.746667	0.596667	0.636667	0.996667	0.813333	0.45	rnz
novel.1825.4	K00784	1.42333	1.44333	1.49667	1.07	1.41333	1.97333	4.6	1.31	2.79	4.77667	0.416667	rnz
novel.1825.5	K00784	1.06667	1.28333	0.583333	0.916667	1.47333	1.85667	2.70667	1.26	2.01333	2.65333	0.7	rnz
novel.1825.6	K00784	0.58	1.09	0.863333	0.616667	3.01333	1.67	5.97333	1.95	1.79333	3.90667	2.18667	rnz
Pha003594	K00784	0	0.0433333	0.0333333	0.133333	0	0.0633333	0	0.0366667	0.133333	0.0333333	0.0533333	rnz
novel.3668.2	K00784	1.14333	2.04333	1.49	0.586667	3.52333	1.36667	2.59333	3.58333	1.22	1.77333	1.50667	rnz
novel.3668.3	K00784	2.97	5.32667	0.93	0.656667	6.66333	2.36667	4.89667	6.53667	2.38667	3.1	8.54333	rnz
novel.3668.4	K00784	0.11	0.0666667	0	0.02	0	0.0233333	0.0166667	0.07	0.0266667	0.0566667	0.34	rnz
novel.3668.5	K00784	0.896667	2.09	1.46	0.63	2.90667	1.48667	1.88667	3.31	0.88	0.97	2.82	rnz
novel.3668.6	K00784	2.77333	4.35	1.54667	0.66	3.61	1.80333	4.17333	4.81333	1.98	3.27	1.34	rnz
Pha000145	K00787	7.64667	11.7533	9.9	4.49333	35.2533	14.2933	20.9233	28.51	12.5967	15.8533	23.8967	FDPS
novel.154.4	K00787	1.17	2.69333	1.10333	1.07667	4.74667	2.05333	3.51667	4.48	1.56	2.7	3.18	FDPS
novel.154.6	K00787	4.73	7.54	2.45	1.68333	24.0367	5.31	7.87667	20.7367	6.54333	3.96667	18.42	FDPS
Pha005879	K00789	172.337	780.577	165.91	169.187	462.573	145.417	248.38	587.473	89.9367	409.243	321.023	METM
novel.4889.1	K00791	1.06667	1.44667	0.94	0.706667	2.37667	1.49333	2.28333	2.22667	1.6	1.84333	0.803333	IPT9
Pha004211	K00793	52.1867	92.4333	47.2467	51.3767	58.31	74.35	76.4833	72.3633	73.32	100.11	15.4433	ribE
novel.134.1	K00794	20.65	50.02	18.6533	32.0467	50.7	54.52	54.61	55	55.1333	66.03	15.95	MGG_04626
Pha004590	K00794	46.86	61.8933	34.7433	67.5033	28.0867	86.8933	51.6233	39.9	77.37	88.04	10.1267	ribH
novel.4824.2	K00794	25.2267	57.77	15.78	48.7267	34.4633	65.4467	48.8733	41.0067	70.9833	54.8033	13.81	ribH
Pha007190	K00797	11.4633	27.9233	12.0167	11.1533	25.1233	17.5033	27.04	33.6967	14.1933	35.5967	3.46333	SPBC12C2.07c
novel.7908.1	K00797	0.45	3.23333	0.5	0.48	3.79	1.43	5.15667	7.69	1.46667	4.37	1.76	SPBC12C2.07c
Pha008459	K00798	1.46667	1.81667	2.36667	2.28667	2.73667	2.78333	1.10667	1.63333	3.06	1.02667	7.6	yvqK
novel.9439.2	K00798	2.54667	7.26	2.24667	2.41333	4.82667	2.79	4.22667	5.17333	2.96	3.72	7.15333	yvqK
Pha001045	K00799	62.6633	104.66	49.4	59.55	43.62	80.1433	112.78	57.5167	72.4667	130.523	26.1133	GSTF9
Pha002236	K00799	8.87333	17.9433	7.87	13.77	0	20.1133	8.67333	2.50333	15.46	33.3833	0	yfcG
novel.2216.1	K00799	18.2333	31.4067	11.46	15.2133	18.8933	33.41	66.36	31.4133	36.3333	45.6933	47.37	yfcG
Pha002438	K00799	12.56	26.68	12.9567	13.0767	21.4467	30.88	41.6667	24.79	28.44	49.34	8.73333	Os03g0283200
Pha003387	K00799	0.143333	0.253333	0.153333	0.133333	1.21667	0.55	0.97	1.23667	0.593333	0.586667	0.31	Mgst3
novel.3412.2	K00799	10.5833	16.0567	13.27	12.4533	11.9867	15.65	19.01	9.61667	19.9433	23.48	5.09	Mgst3
novel.3412.3	K00799	11.3833	25.1133	4.3	12.8067	19.8	25.4667	24.85	28.1067	17.4	36.2	50.6733	Mgst3
Pha006708	K00799	35.1367	164.63	27.19	69.2133	47.8167	50.4233	48.3267	66.2433	32.7667	57.23	29.8967	-
Pha008750	K00799	0	0.303333	0	0.3	2.42333	1.86333	0	1.74	1.19667	0.593333	0	yfcG
novel.9773.2	K00799	3.71667	7.28	3.30333	2.83333	3.37667	5.93	8.30333	4.57333	6.90333	8.21667	1.51667	yfcG
Pha010148	K00799	0	0	0	0	0	0	0	0	0	0	0	yfcG
Pha004336	K00800	2.07	18.08	3.11	15.94	8.44	2.00667	15.6633	15.7	0.27	23.62	2.51333	-
novel.4534.2	K00800	0	0	0	0.246667	0.166667	0.606667	0.2	0	0.716667	0.493333	0	-
novel.4534.3	K00800	2.7	6.75	2.62333	3.31	13.3933	5.41	14.0233	9.95333	3.35	10.3867	2.31667	-
novel.4534.4	K00800	0.803333	1.91333	1.26	0.106667	2.18333	2.37667	5.76667	6.15333	1.97333	0.18	4.77667	EPSPS-1
Pha005111	K00801	25.05	31.3533	28.02	42.8967	28.8867	23.21	27.4767	21.4233	21.4233	21.52	10.19	-
Pha001643	K00809	45.6533	160.317	43.8167	115.62	80.6933	59.8633	121.87	120.8	42.67	133.747	69.21	Dhps
Pha007146	K00814	1.41333	1.51	1.45667	1.03	3.48667	3.14667	5.61333	2.91667	1.99667	5.29333	3.61667	gpt
novel.7859.2	K00814	4.03667	2.63667	1.49667	0.73	6.59	3.02333	6.94333	4.57333	6.27667	8.12333	2.16667	gpt
novel.7859.3	K00814	36.7067	28.94	42.3333	20.6	49.62	58.12	78.62	44.0667	41.5433	110.013	43.4833	gpt
Pha008381	K00815	0.05	0.286667	0	0	0	0	0.173333	0	0.07	0	0.623333	TAT
novel.9350.2	K00815	0.353333	0.76	1.20667	0.91	0.806667	1.39	2.13	1.41333	0.9	2.49667	0.31	TAT
novel.9350.3	K00815	0	0	0	0	0.01	0	0.353333	0.116667	0	0	0	TAT
novel.9350.4	K00815	0	0	0	0	0.11	0	0	0	0	0.136667	0	TAT
novel.9350.5	K00815	0	0	0	0.0733333	0	0	0	0	0	0	0	TAT
novel.9350.6	K00815	0.14	0	0	0	0	0	0	0	0	0	0	TAT
novel.9350.7	K00815	0.396667	0.91	0	0.116667	0.273333	0.556667	0	0.253333	0.663333	0	0.163333	TAT
novel.9350.8	K00815	0	0.07	0	0.17	0	0	0	0	0	0	0.443333	TAT
novel.9350.9	K00815	6.46667	11.44	5.46333	5.28333	9.42667	11.9233	17.92	11.5367	11.83	17.37	8.42	TAT
novel.8120.10	K00816	8.59	10.4133	11.3567	12.1933	3.89667	20.22	4.57333	4.55667	24.63	6.23333	3.86667	ccbl
Pha007368	K00816	0.09	2.87667	1.22667	0.413333	0.65	0	1.48	0.64	0	0.97	0	ccbl
novel.8122.2	K00816	11.49	16.4967	6.94	6.43	15.4733	9.59667	15.8967	13.43	12.3033	10.8767	11.06	ccbl
Pha009173	K00816	21.46	36.02	24.0467	24.16	27.1867	30.6333	35.9033	20.1633	32.1367	28.36	11.8067	ccbl
Pha004174	K00817	5.72333	15.8567	4.74	8.52	13.2967	5.46	14.1633	11.3267	4.66667	16.3033	1.65667	HISN6A
novel.4337.1	K00817	0.433333	0.803333	0.246667	0.103333	0.696667	0.516667	1.93333	0.97	0.38	1.26	0.493333	hisC
novel.4337.2	K00817	3.47333	11.5133	3.92667	4.45	10.58	4.41667	14.4567	9.38333	2.99	9.6	5.26667	hisC
novel.4337.4	K00817	1.10333	1.22667	0.67	1.89333	0.97	1.04	1.33333	0.69	0.47	1.17333	0.136667	hisC
Pha005420	K00817	105.393	153.007	102.707	115.02	96.05	99.4367	120.37	125.113	97.2167	236.043	31.9233	hisC1
novel.5806.1	K00817	0.646667	1.47333	1.23667	1.13	0.53	0.653333	1.05667	0.623333	0.996667	2.64333	0.123333	hisC1
novel.5806.2	K00817	0.356667	3.25	1.46	2.49667	1.82	1.53	3.51	1.95333	2.42667	4.68667	0.423333	hisC1
Pha008404	K00818	28.6	40.7667	27.6867	27.5233	100.04	39.0967	48.42	91.79	33.3467	53.0133	13.6	argD
Pha004350	K00819	62.3333	99.8667	57.9767	77.6433	76.83	116.413	87.7867	79.2267	124.28	125.407	94.8633	OAT
Pha002654	K00820	18.3233	21.3633	18.6133	13.1367	15.4467	14.4767	15.8667	12.8167	15.0033	13.28	17.2567	GFA1
Pha006881	K00820	1.84	0.64	1.05333	0.34	3.76667	2.10667	2.09	1.28333	2.76333	1.70667	0.166667	GFA1
novel.7534.1	K00820	0.826667	4.83667	1.59667	1.53	3.63	1.95333	1.55333	4.75667	1.13	1.94667	3.63	GFA1
novel.7534.2	K00820	3.17	0.183333	3.53	1.51667	0.766667	4.00333	2.45333	0	5.15667	1.07	0.296667	GFA1
novel.7534.3	K00820	3.34	0.84	1.99	0.946667	4.15333	1.65	3.58	1.45	1.1	2.51333	2.10667	GFA1
novel.7534.4	K00820	0.0866667	0.07	0	0.0166667	0.363333	0.21	0.366667	0.356667	0.21	0.22	0.973333	GFA1
novel.7534.5	K00820	69.8433	44.4433	69.15	35.55	30.7167	59.9767	40.5833	15.27	65.6067	32.2367	34.6933	GFA1
Pha006434	K00825	2.74	4.96667	2.61667	4.66333	3.17667	8.10667	6.01333	5	5.62667	7.26667	4.11333	OCC_04335
Pha001631	K00826	1.25	2.22667	1.83	2.83333	3.85333	4.01333	4.04333	1.73667	4.32667	2.53667	1.96333	Bcat1
novel.1713.2	K00826	11.1433	11.7	11.6167	25.4867	17.4567	40.88	15.6733	7.91333	52.0133	16.5867	8.62	Bcat1
novel.1713.4	K00826	80.1767	70.88	73.0333	152.96	123.393	283.417	136.23	46.53	377.29	118.36	77.2867	Bcat1
Pha005062	K00826	47.2067	68.16	28.23	31.51	50.52	51.7867	104.147	56.08	63.4967	53.33	107.603	gloG
Pha007433	K00826	1.16667	1.67333	0.4	0.836667	9.81333	1.78	3.28667	7.43	0	1.04	5.14667	ilvE
novel.8191.1	K00826	7.14	8.23	9.08333	7.00333	59.2767	6.52667	16.6533	30.2633	6.79	9.22	4.38333	ilvE
novel.8191.3	K00826	56.2367	74.1733	66.13	43.3167	586.96	48.3733	123.62	268.74	44.18	72.9233	38.8533	ilvE
novel.8191.4	K00826	13.9433	3.56	10.1767	7.24333	25.55	4.81333	3.43667	18.7733	1.36667	4.23667	1.22	ilvE
novel.8191.5	K00826	0.966667	0.786667	1.14667	0.383333	7.64333	1.41	4.34	3.02333	2.54667	3.15	0.696667	ilvE
novel.8191.6	K00826	0.263333	0	0.0533333	0	0.396667	0	0.02	0	0.206667	0.176667	0	ilvE
Pha005417	K00830	197.37	243.24	216.497	43.74	1579.45	70.2833	767.217	1749.99	50.18	825.717	64.3333	agxt
Pha004162	K00831	8.84667	29.7367	8.23333	27.0267	34.9333	28.6733	42.8667	44.6033	23.3833	65.56	7.88	serC
Pha004349	K00831	48.1067	129.227	42.7733	58.2067	112.227	66.1633	75.9	43.2433	64.7433	62.5367	323.72	serC
novel.4546.8	K00831	1.55333	3.57	2.13333	2.81333	3.33667	2.40667	2.25	1.87667	2.55	2.23333	4.51	serC
Pha000399	K00837	0.773333	2.20667	1.12	1.34	1.91	1.43333	2.92667	1.79667	2.00667	2.15	1.5	ISS1
Pha002940	K00845	31.0867	67.7467	30.23	36.81	47.1033	37.0933	65.35	53.9033	32.92	53.8833	37.48	glk
novel.4877.2	K00847	2.16333	3.63667	2.35333	2.14667	4	5.98333	8.32667	4.68333	7.10333	6.26667	1.44333	-
Pha007676	K00847	0.406667	1.68	0.503333	0.576667	2.29667	1.51333	6.1	2.19333	1.51333	4.24333	2.99	gmuE
Pha006225	K00849	16.1833	57.6867	17.12	22.45	41.9033	27.74	38.4	47.5067	22.1667	48.5167	12.79	GALK1
Pha002303	K00850	4.88667	10.29	4.02333	6.37	10.8267	9.29	18.6067	9.77667	8.58	12.4333	7.06667	PFK6
novel.2292.1	K00850	41.8967	97.45	46.5733	95.6967	41.7933	67.3933	112.973	43.9433	52.5867	125.557	52.12	PFK6
Pha007298	K00850	20.19	29.5933	18.8267	18.2333	29.3167	28.9467	31.8367	31.9767	29.4033	32.5567	16.62	PFK3
novel.8049.2	K00850	7.97333	13	7.63	11.3767	13.6833	11.56	16.18	13.0033	11.7633	15.56	3.89	PFK3
novel.6351.1	K00851	3.09333	3.56333	3.47333	1.9	7.08333	4.61667	5.69333	6.86333	5.28333	4.05667	4.78667	-
novel.6351.2	K00851	1.37	2.01333	1.45333	1.26	0.586667	1.03667	0.696667	0.1	0.633333	0.21	3.48333	idnk
Pha005665	K00854	0.146667	0.0433333	0.323333	0.0366667	0.13	0.226667	0.12	0.24	0.263333	0.136667	1.11	Xylb
novel.6090.2	K00854	0.103333	0.19	0	0.0933333	1.12667	0.0533333	0.31	1.29667	0.13	0.743333	0.436667	Xylb
novel.6090.3	K00854	1.41667	2.37667	1.52	1.78	1.10333	1.75	3.56	0.863333	1.64333	2.12	0.08	Xylb
novel.6090.6	K00854	0	0.476667	0.166667	0.186667	0	0	0.126667	0	0.16	0.0566667	0	Xylb
novel.6090.7	K00854	0.606667	0.613333	0.03	0	0.0866667	0.176667	0.506667	0	0.246667	0.213333	0.14	Xylb
novel.6090.9	K00854	0.266667	0.0433333	0.333333	0.0266667	0	0.29	0	0	0	0.136667	0.0633333	XYLB
Pha006405	K00855	21.61	18.4067	19.46	20.92	34.22	5.84	96.5767	52.4167	2.28	103.347	15.5433	-
Pha005599	K00856	28.3667	281.307	28.9233	42.7567	97.02	22.3267	16.33	146.833	10.0367	48.1633	68.71	ADK1
novel.6002.1	K00856	9.60667	10.2667	11.83	10.0967	7.49667	11.86	15.3133	8.67	10.47	12.5567	10.3	ADK1
novel.6002.3	K00856	0	0.856667	0	0	0.38	0	0.173333	0.163333	0.22	0.106667	0.47	ADK1
Pha002205	K00858	27.1533	52.3367	30.1067	43.3867	36.2233	23.2933	33.0033	35.5033	18.1133	40.8867	17.0033	NADK2
Pha005950	K00858	42.6167	18.9533	57.63	8.39667	19.01	10.3067	17.56	17.3633	10.4333	12.1133	15.0733	NADK
Pha006238	K00859	1.73667	4.14333	1.85	1.36667	6.30667	2.98667	7.86667	5.85667	2.33333	5.09667	4.49	coaE
Pha003187	K00860	85.0667	431.67	75.1867	168.363	313.29	101.527	54.96	396.667	74.3333	85.7467	165.813	met14
novel.5049.10	K00863	0	0.166667	0	0.32	0.133333	0.506667	0.24	0.176667	0.186667	0.04	0	dhaK
Pha002569	K00864	12.0167	30.6967	16.01	23.9433	8.86333	20.61	17.6833	9.69667	12.9467	14.2533	25.9967	glpK
Pha007167	K00868	2.24667	8.79667	2.84667	3.07333	12.1933	4.64	4.23333	9.61667	4.66	3.76	7.57	PK
novel.7885.10	K00868	0.236667	0	0	0.453333	0	0	0	0.416667	0	0	0	PK
novel.7885.11	K00868	0	0	0.03	0	0	0	0	0	0	0	0.143333	PK
novel.7885.2	K00868	0	0	0	0.0333333	0.143333	0	0	0.0866667	0.0366667	0.0766667	0	PK
novel.7885.3	K00868	0	0.143333	0	0	0	0.126667	0	0	0	0	0	PK
novel.7885.4	K00868	0	0	0	0	0	0	0	0	0	0	0	PK
novel.7885.5	K00868	0.27	1.31667	0.31	0	1.31	0.416667	0.383333	2.08	0	0	0.356667	PK
novel.7885.6	K00868	0.25	1.21333	0	0.0733333	1.19667	0.72	0	1.01333	0.763333	0.766667	0.516667	PK
novel.7885.7	K00868	0	0	0	0	0.04	0	0.113333	0	0.0766667	0	0	PK
novel.7885.8	K00868	0.803333	1.68667	0.743333	0.416667	4.67667	0.843333	2.12	2.30333	1.39667	1.31667	2.17333	PK
novel.7885.9	K00868	0	0	0	0	0.16	0	0	0	0	0	0	PK
Pha002635	K00873	60.7167	114.037	71.56	75.4867	134.553	63.2567	122.823	116.22	45.4033	106.52	101.763	pyk
Pha008492	K00873	1.8	2.45333	1.83333	1.72333	4.41667	1.69667	3.87	4.85333	1.46333	3.90333	1.25	PKP2
novel.9477.2	K00873	15.7533	16.3367	12.9667	20.3067	15.65	7.87667	29.1	32.2267	7.15667	33.5833	1.29667	PKP2
novel.9477.3	K00873	0	0	0	0.0133333	0	0.596667	0	0	0	0	0	PKP2
novel.9477.4	K00873	0	0	0.0133333	0	0	0.323333	0	0	0	0	0	PKP2
novel.9477.5	K00873	0	2.16333	0	0	0.446667	2.67667	0	0	0	0	2.91333	PKP2
novel.9477.6	K00873	0	9.73333	0	0	9.29667	8.07	0	0.27	10.4133	0	7.06	PKP2
Pha008708	K00873	39.76	148.653	42.0467	40.2067	179.48	62.9133	64.0967	127.147	58.6033	53.1833	118.593	PKP1
Pha004401	K00876	3.40333	31.0667	2.66	6.15333	41.6933	22.31	38.78	48.4133	23.3567	40.0433	41.1767	UKL1
Pha003097	K00889	3.75333	4.77	4.12667	3.18	6.46667	8.46333	16.57	5.42	8.03333	10.9667	4.33333	PIP5K6
novel.3103.1	K00889	0.00333333	0.353333	0.17	0.113333	0.44	0	0.24	0	0.516667	0.106667	0.0566667	PIP5K6
novel.3103.3	K00889	0	3.75333	2.33333	1.53667	2.13	0.683333	1.35333	5.44	0.866667	0.886667	2.21667	PIP5K6
novel.3103.4	K00889	4.11333	1.34	0.0766667	1.07	6.48	1.68333	0.233333	1.46667	2.93667	0	10.7767	PIP5K6
novel.3103.5	K00889	0.746667	2.99333	1.52	2.53	0.633333	2.34667	1.15333	3.15667	3.33333	4.80667	0.123333	PIP5K6
novel.3103.6	K00889	10.9433	16.57	11.6167	15.62	6.00333	16.92	7.22333	5.12	12.81	15.1333	2.83667	PIP5K6
novel.3103.7	K00889	0	0	0.263333	0	1.34333	3.21	8.84333	5.24	3.13667	11.6767	0	PIP5K6
novel.3103.8	K00889	23.12	34.9833	24.08	14.2	27.3233	30.9267	27.0133	11.0467	37.4	6.38	53.1433	PIP5K6
Pha004776	K00891	0.0966667	0.94	0.42	0.32	0	0.303333	1.21	0.43	0.34	1.58	0	aroK
novel.5051.1	K00891	2.87	5.08333	1.77333	2.81333	5.16333	4.14333	15.5033	8.59667	2.63333	14.68	2.15667	aroK
Pha000643	K00898	266.393	91.3	280.69	127.907	138.877	181.457	192.517	151.777	188.2	149.18	147.357	PDK
novel.694.1	K00898	29.84	14.65	32.7433	19.25	16.68	17.73	26.0133	16.1067	19.1733	19.71	20.5033	PDK
novel.694.3	K00898	2.49	1.08667	2.77667	0.986667	0.866667	1.17	2.63667	0.496667	1.18333	1.73667	5.3	PDK
Pha007882	K00901	14.1167	17.8967	16.1867	22.0133	16.18	21.6567	16.3133	11.68	20.4267	12.0267	25.2367	DGK5
novel.8750.5	K00901	16.66	20.17	18.3067	22.9233	17.3133	25.2567	26.8067	14.6533	23.2167	16.4533	53.7167	DGKK
novel.8750.6	K00901	5.83	7.75	3.29	5.8	11.5967	12.45	9.89667	9.85333	10.44	6.62333	27.76	DGK5
Pha005396	K00902	2.57	3.47	2.27	1.99	3.88333	4.51333	4.42	3.43	4.58667	3.84	2.32333	EVN
novel.5768.11	K00902	0	0.103333	0.1	0.153333	0.0533333	0.0533333	0.28	0.18	0	0.113333	0.113333	DOLK
Pha004967	K00913	176.253	440.547	181.82	196.21	204.243	380.627	153.53	219.67	269.943	168.217	1119.98	Itpk1
novel.5276.2	K00913	85.83	224.427	88.77	98.45	161.477	233.07	114.617	169.133	166.75	100.573	534.013	ITPK5
novel.7408.19	K00914	1.12333	0.17	1.22	0.573333	0.196667	0.91	0	0.82	1.26667	0.25	2.64333	pikE
novel.7408.20	K00914	0.81	0.05	0.23	0	0.58	0.223333	0	0.836667	0.1	0	0.15	pikE
novel.7408.21	K00914	7.68	2.48	4.23333	0.53	9.98	13.2433	1.14667	3.85333	18.6433	3.86	40.1367	pikE
novel.7408.22	K00914	71.87	29.1133	52.2833	27.0933	32.61	54.9567	10.8833	23.93	65.6967	20.1333	49.1733	pikE
Pha007666	K00914	88.23	36.45	123.66	97.5933	27.6767	86.14	37.2633	25.1833	71.3767	77.5467	11.7567	Pik3cd
Pha010093	K00914	78.28	52.1767	73.0533	33.72	39.5933	65.65	62.12	30.5433	75.49	36.3633	41.6967	Pik3cd
Pha004145	K00924	443.643	346.433	483.093	484.43	234.007	352.043	252.59	195.54	306.4	282.29	306.223	ASK5
novel.8257.4	K00924	0	0.04	0	0	0	0	0	0.0666667	0	0.09	0	CRK7
novel.8257.5	K00924	0.346667	0	0.136667	0	0	0	0.173333	0	0.0933333	0.113333	0	CRK7
Pha008255	K00924	154.93	60.1833	197.253	92.29	91.9867	93.9733	121.943	78.2533	80.6333	105.803	96.8233	Mknk1
Pha003093	K00927	10.2633	34.9133	11.0633	14.6933	62.4933	5.76667	94.7367	112.95	1.57667	114.92	29.55	PGK
Pha006131	K00927	19.2033	99.4233	18.5833	31.19	143.047	16.97	117.72	168.907	6.02	145.523	3.02667	PGK1
novel.6663.2	K00927	0.42	0.98	0.636667	0.513333	1.68333	0.193333	1.56	2.20667	0.0966667	2.66	0.05	PGK1
novel.6663.3	K00927	1.17667	1.71667	2.14333	1.38667	5.54667	4.25333	7.27667	3.61667	2.20333	6.47667	1.63	PGK1
novel.6663.4	K00927	1.32	0.873333	0.923333	0.323333	0.473333	2.04667	5.09333	0.59	4.63333	0.383333	2.74	PGK1
Pha004230	K00928	13.5567	18.8433	12.6467	15.1933	25.3933	24.6267	30.9633	29.7667	26.78	30.8367	14.32	AK1
Pha001574	K00931	14.99	31.1833	16.25	10.0433	97.4433	5.52	80.1833	143.957	3.14333	63.9033	13.9533	proB
Pha001126	K00937	63.5167	75.66	60.99	68.3433	63.36	103.107	60.1867	56.2433	102.903	62.7233	25.89	ppk
Pha000471	K00939	5.46	5.72333	5.63667	3.30333	4.38	5.71	13.44	3.61667	4.22667	7.56333	8.27667	ADK1
novel.511.4	K00939	0.566667	3.09667	0.72	2.63333	2.85333	2.19333	9.31667	4.74333	1.86667	10.79	2.21333	ADK1
Pha003522	K00939	27.37	29.8933	24.6333	28.1267	12.4467	72.4433	9.53333	11.5933	80.14	6.27333	171.313	adk
novel.3568.2	K00939	0	0	0	0	14.66	2.36	1.88	5.23333	10.9767	1.8	0.01	adk
novel.3568.3	K00939	148.983	171.71	133.92	178.883	77.14	348.17	37.0267	57.8833	389.027	31.2833	678.937	adk
Pha006837	K00939	0.496667	0.533333	0.633333	0.33	0.5	0.856667	1.76	1.34	0.756667	1.47	0.23	Os08g0288200
novel.7473.1	K00939	0.39	0.276667	0.0333333	0.396667	0.156667	0.123333	0.02	0	0.283333	0.0266667	0.266667	Os08g0288200
novel.7473.3	K00939	1.18333	1.36333	1.13	0.996667	2.09333	2.11333	3.3	1.16	2.37	2.42	0.82	Os08g0288200
novel.7473.4	K00939	0	0	0	0.05	0.0566667	0	0.136667	0.05	0.0366667	0	0	-
novel.7473.5	K00939	0.06	2.95667	0.553333	1.13333	1.83333	2.65333	5.38	1.49333	1.13333	3.53333	0.506667	Os08g0288200
Pha007677	K00939	6.26333	18.4033	7.56	12.8833	5.77	10.9333	14.43	7.49	7.54667	16.3767	3.41667	adkA
novel.8494.1	K00939	0.933333	2.36333	0.893333	1.24333	3.31	3.04667	4.38	4.63667	3.24	3.74667	1.50333	adkA
novel.8494.3	K00939	1.4	4.43333	0.563333	1.66667	6.41	2.83	8.48	5.42	4.33	5.92667	7.52667	adkA
novel.8494.4	K00939	1.40667	4.58667	1.83333	2.59	5.20333	4.62667	7.32333	7.68667	4.28333	5.69667	1.73667	adkA
Pha008101	K00939	6.49	5.14333	6.45	2.51667	5.83	6.20667	6.67667	5.97333	6.95667	7.49	3.64333	LACS2
novel.9025.10	K00939	0.156667	0	0.136667	0	0.296667	0	0	0	0	0	0	clpP1
novel.9025.11	K00939	8.91667	10.83	12.5133	25.7667	18.4967	13.64	15.92	19.2433	9.18333	23.6567	0	clpP1
novel.9025.12	K00939	80.24	130.493	60.14	99.9533	142.883	187.063	186.45	183.133	178.767	204.907	41.43	clpP1
novel.9025.9	K00939	0	0.233333	0.103333	0.0566667	0.02	0	0.236667	0.123333	0.12	0.183333	0.4	clpP1
Pha003121	K00940	16.9867	246.077	16.53	39.02	174.117	17.87	35.8067	240.66	11.9767	55.4767	34.43	ndk
Pha004215	K00940	0.113333	1.95333	0.55	0.88	1.44	1.41667	4.91333	2.04	0.486667	5.67667	0.826667	ndk
novel.4708.2	K00942	0.72	0.283333	0.563333	0.5	0.42	0.583333	0.16	0.31	0.613333	0.103333	0.14	SPBC1198.05
Pha004486	K00942	0.0466667	0.0933333	0.0266667	0.0633333	0.13	0.17	0.1	0.143333	0.176667	0.256667	0.07	SPBC1198.05
novel.4708.14	K00942	0.283333	0.873333	0.503333	0.383333	0.986667	0.6	2.36	0.406667	0.783333	1.49	0.976667	SPBC1198.05
novel.4708.18	K00942	0.00666667	0.146667	0	0	0	0.243333	0.17	0.22	0.1	0.0533333	0	SPBC1198.05
novel.4708.19	K00942	0	0	0	0	0	0	0.0933333	0.04	0.0266667	0.0233333	0	SPBC1198.05
Pha007725	K00942	182.207	287.763	177.487	139.71	193.79	185.087	140.637	258.647	165.833	159.663	102.99	GK1
Pha002307	K00948	69.59	220.323	61.0967	120.65	95.45	112.08	120.3	101.687	124.123	110.657	228.077	prs
Pha005176	K00951	9.15333	28.0167	7.98	7.28667	15.5967	13.3533	18.6933	17.2367	12.2333	12.0533	24.3233	Hddc3
novel.5536.1	K00951	0.76	2.15667	0.3	0.54	0.893333	1.05	0.793333	1.36	0.9	0.343333	0.75	Hddc3
novel.5536.2	K00951	3.20667	5.58	2.8	2.64333	4.50333	3.74667	3.8	4.34	3.97667	4.60333	2.69667	hddc3
novel.5536.3	K00951	1.51	4.06667	2.44667	2.82667	9.43333	4.8	6.65667	3.22	10.2967	10.93	6.13	Hddc3
Pha005688	K00951	309.087	242.957	214.807	267.063	181.43	506.193	104.58	112.35	605.167	96.3867	853.617	spoT
Pha005832	K00951	188.55	100.617	167.633	72.9767	189.997	104.023	200.29	181.893	100.66	171.697	106.347	RSH1
Pha000898	K00953	2.19667	9.08	2.36	5.07667	6.41	7.64667	10.9967	8.12667	6.95	11.76	3.1	Flad1
novel.966.1	K00953	0	0	0.11	0.07	0.143333	0.13	0.553333	0.363333	0.593333	0.946667	0.183333	SPCC1235.04c
novel.966.3	K00953	1.17333	2.85667	1.69333	2.30333	1.68	3.49	3.42333	2.29	1.67333	4	0.68	SPCC1235.04c
novel.966.4	K00953	0	0.133333	0	0.24	0.0433333	0.0433333	0.05	0.11	0.0966667	0.04	0	Flad1
novel.966.5	K00953	0.0233333	0.03	0	0.12	0.0366667	0.04	0.11	0	0	0.0933333	0	Flad1
Pha002189	K00953	3.55667	3.05667	4	2.34667	4.04333	2.92333	4.23333	3.30333	2.96333	2.57333	1.79333	YMR178W
novel.2172.10	K00953	0.493333	0.05	0	0.133333	0.0966667	0.0766667	0.06	0.0866667	0	0.21	0	YMR178W
novel.2172.11	K00953	0	0.0233333	0.0366667	0	0	0	0	0	0	0.13	0	YMR178W
novel.2172.14	K00953	0.0166667	0.18	0.48	0.32	0.0533333	0.156667	0.1	0.1	0.06	0.123333	0	YMR178W
novel.2172.16	K00953	0	0	0.0533333	0.01	0	0	0	0	0	0	0	YMR178W
novel.2172.17	K00953	0.0266667	0.05	0.0166667	0	0.02	0.05	0.0533333	0.0366667	0.04	0.0733333	0.0333333	YMR178W
Pha002855	K00962	0.273333	1.26333	0.473333	0.45	1.10333	1.14	1.17667	1.24	1.11333	1.29333	0.31	pnp
novel.2856.2	K00962	5.9	2.91	2.47	1.78667	7.74	4.65667	3.69667	6.97333	3.59	1.84667	3.55333	pnp
novel.2856.3	K00962	10.9967	8.27	7.63	4.66	20.0633	9.72	8.84667	23	5.99333	4.68333	11.41	pnp
Pha007731	K00963	67.79	278.8	68.56	81.2933	205.21	43.5167	120.9	237.91	31.3733	135.55	476.25	UGP2
Pha008792	K00965	59.46	204.947	58.8633	92.83	117.397	82.44	131.16	140.687	72.3667	272.2	56.4533	GAL7
Pha008167	K00966	140.02	305.453	129.39	168.53	236.24	109.46	119.57	172.483	87.3267	111.757	954.017	Os08g0237200
novel.9106.1	K00966	1.45333	1.64	1.38333	1.43667	0.87	0.55	0.733333	0.916667	0.686667	0.503333	5.29	Os08g0237200
novel.9106.2	K00966	1.39333	0.38	0.123333	0.73	12.75	0	0	17.13	0	0.406667	0	Os08g0237200
novel.9106.3	K00966	1.49	4.15667	2.17333	2.38667	0.266667	0.176667	0.306667	0.2	0.06	0.43	0.866667	Os08g0237200
Pha007041	K00967	15.26	37.64	14.7267	20.3433	22.39	15.0433	28.0733	22.3233	11.7033	34.6267	16.9733	pctA
Pha001654	K00974	3.71	7.20333	1.87667	2.98	11.94	11.34	8.32333	8.96	15.9367	7.06	3.66	CCA1
novel.1743.1	K00974	10.5867	9.93667	9.46333	10.7733	11.02	18.28	9.57667	9.61667	18.7833	12.0567	1.71333	CCA1
Pha003313	K00981	14.0333	28.9533	13.3867	14.4167	23.47	21.6367	22.4933	18.72	18.6833	22.8033	14.7833	cdsA
Pha003920	K00981	119.453	107.857	121.257	100.447	100.903	143.903	141.16	81.2433	150.71	157.71	55.2633	CDS2
Pha007577	K00987	43.12	66.1633	44.0033	55.8067	42.0033	42.24	55.62	40.76	39.9133	50.0967	36.6833	ceg1
Pha007412	K00988	1.85667	2.17667	1.59	1.75333	1.45	1.55	2.08	1.35	1.76667	1.03	2.06667	APA1
novel.8169.1	K00988	0	0.353333	0.116667	0.09	0.226667	0.236667	0.266667	0.216667	0.08	0.263333	0.23	APA1
novel.8169.2	K00988	0	0	0.01	0	0	0.516667	0.113333	0.03	0.196667	0.13	0	APA1
novel.8169.3	K00988	0.296667	0.576667	0.376667	0.336667	0.806667	0.243333	0.11	0.39	0.856667	0.703333	0.0666667	APA1
novel.8169.4	K00988	0	0	0	0	0.0433333	0	0	0.11	0	0	0	APA1
novel.8169.5	K00988	0.0466667	0	0	0	0.116667	0	0.0633333	0	0.126667	0.0833333	0.11	APA1
novel.2576.2	K00988	0.243333	0.0766667	0.0933333	0.626667	0	0	0	0	0	0	1.39	FHA1
novel.2576.3	K00988	91.8567	59.37	109.19	73.0933	53.84	72.4067	68.3367	40.54	68.8533	56.76	27.3733	FHA1
Pha003302	K00991	0.883333	3.76333	1.58333	2.34	0.81	1.54	4.09333	1.36	1.42667	3.59333	0.606667	ISPD
novel.3312.2	K00991	1.15	2.76667	0.52	0.783333	2.49333	2.05667	3.61333	2.22667	1.47	3.4	0.75	ISPD
Pha008595	K00993	0.0466667	0.0933333	0.0333333	0.0333333	0.17	0.0633333	0.156667	0.13	0.1	0.13	0.116667	METTL21C
novel.9590.17	K00993	0.963333	2.35667	0.64	0.596667	3.35333	1.97667	3.66	2.98	1.97333	2.42	2.23	METTL21C
Pha004589	K00995	0.973333	4.07333	1.13333	2.98333	1.59667	2.16667	4.3	2.81333	2.36667	5.08667	0.4	pgsA
Pha005232	K00999	45.9833	42.26	41.85	38.7333	31.1967	50.8767	65.25	31.4633	47.4067	51.37	20.5133	PIS1
novel.5595.4	K00999	0.0766667	0.14	0.196667	0.11	0.08	0	0.0666667	0.266667	0	0.0466667	0.256667	PIS1
novel.5595.5	K00999	1.77333	1.59667	2.11333	1.46667	1.03333	2.19	2.74	1.00333	1.70667	2.61	1.31333	PIS1
novel.5595.6	K00999	0	0.0266667	0.06	0.00666667	0.0533333	0.0833333	0.303333	0.143333	0.156667	0.113333	0.08	PIS1
Pha007338	K01001	55.3433	175.057	53.5333	58.6167	138.38	63.62	71.0967	144.19	51.46	77.3367	44.9033	alg7
Pha002648	K01008	0.583333	5.31333	0.59	0.81	5.96	8.04667	4.93333	5.21667	8.53	5.32333	0.633333	-
novel.2659.2	K01008	0	0	0	0.0866667	0	0.15	0	0.45	0	0.2	0.103333	-
novel.2659.3	K01008	0	0.48	0.0833333	0.05	0.276667	0.34	0	0.27	0.413333	0.313333	0.113333	-
novel.2659.4	K01008	0.0133333	0.08	0.08	0.14	0.0966667	0	0	0.366667	0	0	0.0866667	-
novel.2659.5	K01008	0.126667	0.0633333	0	0	0	0	0	0	0.17	0.11	0	-
novel.2659.6	K01008	0	0	0	0.0533333	0.35	0.136667	0.1	0.18	0.386667	0.183333	0	-
novel.2659.7	K01008	0	0.61	0	0	0.6	1.05	1.05	0.793333	2.58333	1.11667	0.0233333	-
Pha005017	K01011	8.12667	7.19	5.18667	9.76333	7.65667	24.8567	7.47333	6.92667	29.7233	7.53667	2.85	STR1
Pha005110	K01012	14.3	26.5233	13.2433	16.7	18.45	17.7633	48.4833	25.1467	16.4233	55.1433	8.46333	BIO2
novel.5462.1	K01012	0	0.266667	0.136667	0.26	0.31	0.343333	1.08	0.843333	0.203333	1.16333	0.456667	BIO2
novel.5462.10	K01012	0.216667	0.143333	0.126667	0.186667	0.193333	0.23	0.433333	0.11	0.0466667	0.58	0	BIO2
novel.5462.2	K01012	0	0.216667	0	0	0.0566667	0.07	0.266667	0.39	0	0.33	0.423333	BIO2
novel.5462.3	K01012	0.846667	2.29667	0.97	1.09667	1.98333	1.99667	4.44	3.52333	1.07	4.49667	0.46	BIO2
novel.5462.4	K01012	0	0	0.09	0.12	0	0.05	0.433333	0.41	0	0.07	0	BIO2
novel.5462.6	K01012	0	0	0	0	0	0	0	0	0	0	0	BIO2
novel.5462.7	K01012	2.25667	3.52667	1.89	2.00333	3.99667	3	9.08667	5.98333	2.48333	9.57667	0.45	BIO2
novel.5462.8	K01012	0.0966667	0	0.323333	0.26	0.676667	0.66	0.533333	0.456667	0.126667	0.97	1.29333	BIO2
novel.5462.9	K01012	0.0566667	0	0.01	0.0266667	0.323333	0	0.0666667	0.27	0	0.13	0	BIO2
novel.10046.1	K01025	0.713333	1.99	1.07	0.62	0.693333	0.593333	0.243333	0.773333	0.203333	0.356667	0.273333	MRA_1383
novel.10046.2	K01025	0	0.0633333	0	0	0.0733333	0	0	0.0966667	0	0	0.323333	MRA_1383
novel.10046.4	K01025	0.16	0.0666667	0.203333	0.0966667	0.0533333	0.15	0.13	0	0	0.273333	1.01	MRA_1383
Pha009114	K01025	10.67	1.79	10.4067	1.33	5.57333	1.85667	2.31667	4.27667	2.40333	1.52667	1.75333	BCG_1434
Pha006051	K01053	0.346667	0.596667	0.373333	0.186667	0.81	0.653333	0.923333	0.92	0.77	0.763333	1.21333	gnl
Pha008224	K01053	1.15333	11.99	1.44667	0.55	32.59	34.97	26.7333	35.32	34.0567	38.85	8.71667	gnl
Pha002448	K01054	24.7867	49.6867	23.6	32.5733	42.9033	35.6267	48.8833	46.1267	36.3433	60.8867	30.0733	MGLL
Pha002450	K01054	0.0133333	0.333333	0	0.346667	5.17667	0	0.156667	4.39333	0	1.17	0	MGLL
Pha002973	K01054	0	0	0	0	0	0	0	0	0	0	0	MGLL
Pha004501	K01054	16.08	23.28	13.0367	11.9667	52.1733	23.7167	33.0467	38.1233	29.35	30.4	22.2733	MGLL
Pha005167	K01054	18.28	18.43	19.31	25.6533	14.62	22.1967	23.9	11.0033	24.09	20.3733	12.2667	MGLL
novel.5525.1	K01054	1.05333	0.86	1.17	1.68	0.446667	1.39	0.993333	0.496667	1.31333	0.78	0.16	MGLL
novel.5525.2	K01054	4.35667	3.64	4.44333	6.87	2.66333	6.18333	3.30667	2.35667	4.88	3.83	1.48333	MGLL
Pha005872	K01054	2.26	11.2433	1.56667	3.57333	6.24667	6.10667	3.87	4.02333	6.45	4.23667	6.83667	Rv0183
Pha002880	K01056	3.71	8.57333	3.24667	3.61333	8.72333	7.98667	12.53	8.89667	6.78	11.2767	4.48667	pth
novel.2882.2	K01056	0	0.783333	0.0433333	0.233333	0.593333	0.826667	2.11667	0.47	0.65	0.25	0	pth
novel.2882.3	K01056	0.0533333	0.486667	0.243333	0.273333	0.76	0.426667	0.463333	0.586667	0.546667	0.793333	0.333333	pth
novel.2882.4	K01056	0.453333	2.87667	0.776667	1.28333	4.28667	0.88	3.58333	3.33	2.06667	3.60333	3.37333	pth
novel.2882.5	K01056	0.776667	0.296667	0.16	0	0	0.626667	0	0.42	0	0	0	pth
novel.2882.6	K01056	0.0533333	0	0.0733333	0.04	0	0.29	0.14	0	0.146667	0.19	0.09	pth
Pha008408	K01057	4.46	15.1867	2.44	5.11667	10.67	14.3433	30.9633	17.7433	12.0633	32.59	1.80667	PGLS
novel.9382.1	K01057	10.1867	26.56	11.3933	14.9433	20.38	31.7	48.4767	22.6767	34.4867	67.7167	16.8033	Pgls
novel.9382.2	K01057	1.65333	6.38333	1.87667	1.61333	7.77	8.89	17.21	8.72667	10.3333	12.5533	3.93667	Pgls
Pha008478	K01062	5.19667	5.51333	5.02333	4.44667	6.86333	9.86	11.0467	5.45667	10.4767	7.27333	15.1067	-
Pha002472	K01069	4.83333	5.94333	3.99667	3.72	3.49667	2.80667	11.4	3.37667	1.49	8.22333	3.74	HAGH
novel.2471.4	K01069	11.2367	19.49	8.32667	11.8033	11.88	8.09	27.4967	13.2467	6.76333	22.8767	9.56667	gloB
Pha007219	K01069	33.7967	50.7833	28.2	24.1267	35.07	51.78	67.5867	49.4267	58.55	73.32	12.6933	gloB
novel.7943.2	K01069	13.9233	16.99	9.75333	9.91333	9.18667	18.5167	23.6467	15.6433	16.0233	24.0333	5.27667	gloB
Pha003316	K01070	11.9167	37.4033	9.61	11.4267	36.5067	28.71	36.7767	45.75	22.9433	44.1167	6.12667	Esd
Pha003825	K01076	4.67	6.52	5.66333	7.49	2.53	6.76	5.14	2.20667	5.72667	4.06	0.636667	abhd17c
novel.3938.1	K01076	3.27667	1.28667	3.01	1.84	1.32667	1.40333	1.50333	0.986667	1.99	0.766667	0.556667	abhd17c
novel.3938.3	K01076	32.6833	20.2467	41.5533	23.1267	28.3567	31.5267	24.75	22.4233	32.5167	15.1333	5.40667	abhd17c
novel.3938.4	K01076	0.823333	0.246667	1.20667	0.436667	0	0.556667	0	0	0.503333	0.553333	0	abhd17c
Pha004291	K01076	6.73333	4.53667	6.66333	4.96	6.51	5.48333	6.52667	4.1	5.32	3.45667	10.64	ABHD17A
Pha008514	K01076	0.563333	0.82	2.39667	2.19667	1.63333	2.26333	1.55667	0.92	0.333333	0.306667	0.00666667	aho-3
Pha008528	K01076	59.1767	70.2	64.4033	63.17	49.14	41.22	46.14	31.74	40.4633	31.92	38.0567	aho-3
Pha002400	K01079	4.75333	7.98	4.18667	5.62333	7.88333	7.07333	12.3467	7.73667	5.94	10.2967	4.79	SCO1808
novel.2394.1	K01079	2.20667	3.31	4.01667	2.67	3.07667	4.37333	4.54333	2.82667	4.44667	4.54667	4.04	SCO1808
novel.2394.2	K01079	0	0.00333333	0	0	0	0	0	0	0	0.17	0.223333	SCO1808
novel.2394.3	K01079	0	0.273333	0	0.683333	0.216667	0.1	0.186667	0	0	0.0833333	0	SCO1808
novel.2394.4	K01079	0	0.0566667	0.03	0.303333	0	0	0	0	0	0	0.0433333	SCO1808
novel.2394.5	K01079	0	0	0.736667	0.113333	0	0	0.08	0	0	0.266667	0	SCO1808
novel.2394.6	K01079	0	0	0	0	0	0	0	0	0	0.0866667	0.49	SCO1808
novel.2394.7	K01079	0.196667	0	0	0	0.08	0.0733333	0	0	0.263333	0.3	0	SCO1808
novel.2394.8	K01079	0.4	0.453333	0.53	0.0633333	0.08	0.523333	0.393333	0.253333	0.206667	0.196667	0	SCO1808
novel.2394.9	K01079	0.516667	0.233333	0.186667	0.92	0.463333	0.71	1.15333	1.13667	0.84	1.49333	0	SCO1808
Pha007862	K01079	6.92667	6.95333	7.97333	7.62333	4.19667	6.71667	2.68	2.11667	3.62	10.45	0	SCO1808
novel.8721.1	K01079	5.41333	8.09667	5.40667	5.11667	2.39667	2.71333	14.9167	3.79333	4.96667	4.97	3.41333	SCO1808
novel.8721.2	K01079	0.516667	0.49	1.02333	0.0733333	0.0933333	0.923333	1.93333	0.51	0.436667	0.18	3.93	SCO1808
novel.8721.3	K01079	4.55	7.19333	3.13333	2.22333	9.97333	7.12667	5.84667	6.43333	4.40333	11.46	23.9067	SCO1808
Pha003485	K01080	13.21	14.2767	13.3	8.35	16.7	11.2233	13.1767	14.4533	13.1933	9.29	7.85667	-
Pha008405	K01081	1.29333	3.21333	1.44333	3.59	1.83333	1.63	4.06667	2.02	1.31	3.64667	1.31667	nt5c2
Pha009028	K01081	8.75	34.81	5.3	12.9167	120.637	37.6067	84.9833	104.75	34.7167	75.2533	23.1767	BP0294
Pha009121	K01081	0	0.1	0.166667	0.18	0.356667	0.576667	1.07667	0.106667	0.88	1.53	1.10667	-
novel.10218.1	K01081	0.17	0	0.323333	0	1.48333	0	1.01667	0	0.37	0.333333	1.47667	-
novel.10218.2	K01081	1.11667	1.58	0.03	0.533333	2.13333	1.29667	2.5	2.23667	0.56	0.303333	1.98	-
novel.10218.3	K01081	1.08667	2.00667	2.06333	0.853333	4.21667	3.60333	6.04667	3.21333	3.01667	3.02	5.22667	-
novel.10218.4	K01081	0	0	0.27	0.316667	0.1	0.546667	1.11333	0	0	0.346667	1.76333	-
novel.10218.5	K01081	0.14	0	0.16	0.0766667	0	0.28	0	0.18	0.26	0.716667	1.29667	-
novel.10218.6	K01081	0	0	0.163333	0	0	0	0	0	0	0.21	0.363333	-
novel.10218.7	K01081	1.00333	1.04667	0.4	0.0466667	0.17	0.0433333	1.89333	1.49	0.506667	2.06	0	-
novel.4332.4	K01082	0	0.0733333	0.0933333	0	0	0.16	0.0966667	0.116667	0.0933333	0.116667	0	bpnt1
novel.4332.5	K01082	0.15	0.06	0.206667	0	0	0.126667	0	0.11	0	0.106667	0.116667	bpnt1
novel.4332.6	K01082	1.04667	1.5	1.66	0.946667	0.796667	0.576667	1.42333	0.82	0.756667	1.03333	0.213333	bpnt1
novel.4332.7	K01082	0.113333	0	0	0.323333	0	0.336667	0	0	0.143333	0.116667	0.03	bpnt1
Pha008682	K01087	11.2833	12.07	7.23333	6.73333	24.02	13.3433	27.2733	21.5233	10.6433	16.9733	8.77	TPP2
novel.9695.2	K01087	8.95	10.65	9.95333	6.28333	7.51667	25.57	15.6867	7.65667	32.1433	14.48	31.1267	TPP2
Pha008685	K01087	105.573	102.293	122.93	69.6933	142.093	88.9933	98.7567	110.357	71.3867	63.6433	137.543	TPP4
Pha005153	K01090	2.59	4.12	2.35333	1.73667	8.17667	3.63667	9.1	6.63667	4.26333	4.52667	12.27	ptc1
novel.5511.10	K01090	0.176667	0.19	0.04	0.0133333	0.243333	0.373333	0.303333	0.0233333	0.34	0	0.54	ptc1
novel.5511.11	K01090	0.0566667	0.00666667	0.06	0	0	0.0266667	0.00333333	0	0	0.01	0	ptc1
novel.5511.12	K01090	0.09	0	0	0.0566667	0.836667	0	0	0.266667	0	0.193333	0.13	ptc1
novel.5511.13	K01090	0.146667	0.983333	0.63	0.343333	1.13	0.903333	1.64667	0.49	0.776667	0.836667	1.04333	-
novel.5511.14	K01090	0.0833333	0	0	0	0.0433333	0	0	0	0	0	0.0933333	ptc1
novel.5511.15	K01090	0	0.303333	0.18	0.186667	0.243333	0	0.283333	0.183333	0	0.113333	0.23	ptc1
novel.5511.16	K01090	0	0.143333	0	0	0	0	0	0	0	0	0	ptc1
novel.5511.17	K01090	0.14	0	0.13	0	0.253333	0.0666667	0.16	0.383333	0.12	0.133333	0	ptc1
novel.5511.18	K01090	0.0233333	0	0	0.0433333	0	0.0533333	0	0	0	0	0	ptc1
novel.5511.19	K01090	0	0.04	0.0733333	0.0766667	0	0	0	0	0	0	0	ptc1
novel.5511.20	K01090	0	0.07	0	0	0	0	0	0.303333	0.19	0	0	ptc1
novel.5511.21	K01090	0.07	0	0.126667	0	0	0	0	0	0.0766667	0	0	ptc1
novel.5511.22	K01090	0	0	0	0	0	0.176667	0	0	0	0	0	ptc1
novel.5511.23	K01090	0.84	0.243333	0.956667	1.42	1.38667	0.07	0.326667	0.5	0.173333	0.02	0.09	ptc1
novel.5511.24	K01090	1.57	1.52333	0.256667	0.77	6.17667	1.04667	3.19667	1.76667	0.973333	0.603333	6.14333	ptc1
novel.5511.25	K01090	0.793333	0.21	0	0	0.196667	0.136667	0.0666667	0.206667	0	0.0633333	0	ptc1
novel.5511.26	K01090	0.846667	0	0.23	0.03	0.05	0	0	0	0.0333333	0	0	-
novel.5511.9	K01090	0.386667	1.20333	0.696667	0.563333	0.773333	0.87	1.43667	1.14	0.853333	1.3	0.763333	ptc1
Pha004709	K01092	0.0233333	0.2	0.0466667	0.05	0.43	0.223333	0.69	0.32	0.233333	0.496667	0.07	IMPA1
novel.4970.2	K01092	0.883333	3.04333	0.603333	0.76	3.01333	2.61667	5.11333	2.42333	2.14667	4.42667	0.73	IMPA1
Pha006239	K01092	0.63	1.11333	0.356667	0.566667	0.94	0.303333	0.436667	1.64	0.256667	0.433333	0.293333	IMPA1
Pha005250	K01098	42.3367	39.98	26.99	24.6567	37.1733	15.6667	14.74	23.31	15.0667	15.2233	0	pct1
novel.5612.3	K01098	0.286667	0	0.363333	0.3	0.373333	0.483333	0	0.11	0.143333	0.293333	0	pct1
novel.5612.4	K01098	40.53	51.2	47.74	43.9133	40.2633	53.77	42.6167	41.8467	50.0333	42.97	29.05	pct1
Pha001173	K01099	0.0666667	0	0	0	0	0	0	0	0.0733333	0	0	Inpp5d
novel.1253.1	K01099	1.74	1.70667	1.24333	1	2.67667	2.21333	3.03	2.67	2.22	1.87667	2.02667	Inpp5d
novel.1253.10	K01099	10.3233	9.09333	13.0067	8.18333	15.63	17.16	20.8333	6.30667	18.4833	14.59	26.09	Inpp5d
novel.1253.11	K01099	16.04	13.2367	9.96667	7.50667	17.97	18.12	31.67	14.1633	24.3633	18.1567	21.5467	Inpp5d
novel.1253.2	K01099	0	0.0233333	0.123333	0	0.0733333	0	0.06	0	0.0433333	0.05	0.05	Inpp5d
novel.1253.4	K01099	0.03	0.03	0.0133333	0	0.133333	0.12	0	0.156667	0.0333333	0.07	0	Inpp5d
novel.1253.5	K01099	0.0733333	0.25	0.383333	0.0533333	0.813333	0.6	0.47	0.416667	0.593333	0.366667	0.143333	Inpp5d
novel.1253.6	K01099	1.67	1.16333	2.02333	0.766667	4.51667	1.69667	3.51667	2.53	2.95667	2.96	1.83	Inpp5d
novel.1253.7	K01099	2.54333	1.26667	3.74667	1.61333	3.81667	3.06333	5.54	1.13333	5.16333	4.9	2.91667	Inpp5d
novel.1253.8	K01099	0.0333333	0	0.05	0	0.173333	0.00333333	0.23	0.406667	0.0833333	0	0.03	Inpp5d
novel.1253.9	K01099	0.263333	0.22	0	0.0566667	1.18667	0.0866667	0.67	1.49333	0.0566667	0.626667	0.493333	Inpp5d
Pha003445	K01099	101.027	101.597	95.2333	82.1167	96.47	100.42	116.317	72.99	110.863	81.2967	67.0567	Inpp5b
Pha006551	K01099	1.55667	14.9867	1.13333	2.07	6.30667	5.42333	4.44	4.33333	4.16	2.89333	4.74667	SYNJ1
novel.7150.10	K01099	0.3	0.363333	0.14	0.14	2.97333	0.793333	0.89	2.51667	1.28	0.896667	2.16667	INPP5B
novel.7150.12	K01099	0.696667	8.53333	0.62	0.956667	4.93667	3.84333	2.87333	1.92667	3.79667	2.61667	4.66333	IP5P1
novel.7150.13	K01099	0.266667	1.84	0.233333	0.73	0	1.18667	0	0.276667	0.48	0.09	0.26	IP5P1
novel.7150.7	K01099	0.246667	2.04333	0.136667	0.276667	2.98333	1.51	1.18333	2.41	0.796667	1.25333	1.95333	Inpp5b
novel.7150.9	K01099	1.08	8.52333	1.17	1.07667	5.36333	3.83	3.92333	2.2	3.82333	2.46333	3.06	Inpp5b
Pha003025	K01100	13.86	41.2133	15.0667	30.0667	24.2267	9.68	35.6667	51.44	4.71667	86.8167	7.71	-
novel.3027.2	K01100	8.08667	24.6367	0.0166667	9.47333	50.72	10.88	72.5233	71.46	7.28667	72.5433	10.4	-
Pha005660	K01100	6.41	13.8067	5.13333	6.48667	4.73333	6.94667	13.1	5.21	6.82667	9.41333	4.96667	CSBP
Pha002807	K01103	4.14	3.95333	3.69	6.92333	1.98333	15.58	3.43	1.46667	12.5967	3.67333	0.4	-
novel.2793.2	K01103	2.02333	2.93667	2.56	2.23333	1.44333	13.2833	4.57333	2.24333	21.4367	3.53	3.59333	-
novel.7436.21	K01104	0.153333	0.143333	0.103333	0.23	0.0266667	0	0.0366667	0.106667	0	0.0933333	0.0533333	-
Pha003372	K01115	215.16	175.533	224.217	188.383	122.17	216.007	149.417	101.717	216.817	151.63	148.58	PLDGAMMA2
Pha004694	K01115	128.997	213.07	121.427	157.687	111.323	81.6033	92.9167	100.25	79.6133	77.1133	312.377	PLDBETA1
novel.4950.10	K01115	3.71	7.84	5.03333	4.69333	2.29667	3.37	3.05667	1.91	1.98333	2.46	8.56333	PLDBETA1
novel.4950.11	K01115	31.2833	56.3033	32.1633	37.22	27.8433	21.5233	23.3533	24.3	21.6733	18.9067	80.2033	PLDBETA1
novel.4950.2	K01115	0	0	0	0	0.0166667	0	0	0	0	0	0	PLDBETA1
novel.4950.3	K01115	0	0.116667	0	0	0	0	0.0533333	0	0.02	0	0	PLDBETA1
novel.4950.4	K01115	0.143333	0.1	0.11	0	0	0.0933333	0.0366667	0.103333	0.00333333	0.106667	0.213333	PLDBETA1
novel.4950.5	K01115	1.39667	0.09	2.18667	1.80667	0.646667	0.38	0.0766667	0.17	0.286667	0.666667	0.663333	PLDBETA1
novel.4950.6	K01115	24.9467	48.97	27.0167	33.3567	21.7333	20.7067	19.9767	23.6467	18.69	17.7967	76.1867	PLDBETA1
novel.4950.7	K01115	0	0.0433333	0.13	0.173333	0	0.03	0.03	0.00333333	0.0133333	0.0633333	0.0466667	PLDBETA1
novel.4950.8	K01115	40.7067	74.8567	41.0333	45.5733	31.69	31.94	31.78	33.16	26.3967	28.61	121.513	PLDBETA1
novel.4950.9	K01115	0	0	0	0	0	0	0	0	0	0	0	PLDBETA1
Pha003774	K01126	0.16	0.35	0.15	0.133333	0.69	0.366667	0.816667	1	0.42	0.563333	0.0966667	ARB_04177
Pha000820	K01142	1772.87	1125.51	2027.49	2104.87	221.537	1106.02	904.937	271.05	1236.49	800.747	1246.62	exoA
Pha005450	K01142	0.403333	1.54	0.35	0.266667	1.48667	1.20333	1.47	1.74333	1.55333	1.16667	0.433333	ARP
novel.5838.2	K01142	1.96667	2.92	1.45	1.35	2.58333	3.59	4.97333	2.64	4.33	3.29667	1.63667	apex1
novel.5838.4	K01142	0.283333	0.28	0.643333	0.653333	0.53	1.23667	1.01333	0.866667	1.50333	0.843333	0	ARP
novel.5838.5	K01142	0.156667	0	0	0.283333	0.0966667	0	0	0	0	0	0	ARP
novel.5838.6	K01142	0	0	0	0	0	0	0	0	0	0.0866667	0	ARP
novel.5838.7	K01142	0.936667	2.44667	1.13667	0.806667	1.46667	2.64667	2.91333	1.71	2.29667	3.04667	0.0933333	apex1
Pha005633	K01142	0.953333	1.62667	0.913333	0.543333	2.43667	1.29667	2.37	3.64667	1.26333	1.79333	1.27333	apex1
novel.245.4	K01147	5.04333	3.62	3.68	1.22333	18.1033	11.67	15.0967	13.98	14.8767	11.38	5.48667	sll1290
Pha005346	K01147	1.16667	0.746667	0.663333	0.666667	0.543333	0.663333	1.06667	0.79	0.333333	0.836667	0.226667	rnr
novel.5723.1	K01147	0.34	0.06	0.546667	0.13	0.846667	0.183333	0.54	1.02	0.0633333	0.296667	0.146667	rnr
novel.5723.10	K01147	11.1067	9.33667	10.1267	7.51667	5.80667	8.23333	12.9967	8.78	8.26333	11.2967	6.63333	rnr
novel.5723.11	K01147	0	0	0	0	0	0.0333333	0.00666667	0	0.14	0	2.7	rnr
novel.5723.12	K01147	0	0.0233333	0.03	0	0.06	0	0.0366667	0	0	0.0766667	0	rnr
novel.5723.3	K01147	0	0	0.22	0.15	0	0	0	0	0	0	0	rnr
novel.5723.4	K01147	6.18333	4.23333	10.24	5.41667	1.55333	3.48667	4.84333	1.46667	2.76	4.11333	1.00667	rnr
novel.5723.5	K01147	0	0.0966667	0.04	0	0	0	0	0	0	0	0.606667	rnr
novel.5723.6	K01147	0.126667	0	0	0	0	0.02	0	0	0	0.0266667	0	rnr
novel.5723.7	K01147	0	0	0.49	0	0	0	0	0	0.06	0	0	rnr
Pha000674	K01148	7.87667	21.7333	9.83667	9.50333	15.0833	12.17	20.7033	13.9767	10.4133	19.93	3.76667	PARN
novel.731.1	K01148	0	0	0.18	1.19	1.90667	2.66	1.04	4.13667	1.02	0.93	6.07667	PARN
novel.731.2	K01148	3.26667	4.30667	4.92	9.83	0.696667	1.62333	0.913333	0.486667	1.28667	0.51	0.45	PARN
novel.731.3	K01148	11.8833	13.9967	8.72	8.41	4.73667	7.5	8.07667	5.41	5.97333	8.84333	0.693333	PARN
novel.731.4	K01148	0.21	1.13	0.25	0.183333	2.1	0	2.51667	2.63	0.103333	1.12	3.18333	PARN
novel.10035.1	K01164	0.866667	1.34333	0.796667	0.626667	2.96333	3.72667	3.53333	2.56333	4.19	3.14667	1.04333	POP1
Pha003779	K01176	0.0633333	0.0333333	0.0733333	0.02	0	0.0733333	0.04	0.0533333	0.04	0.0966667	0	amyS
novel.3888.1	K01176	0	6.99333	0	7.22333	6.91667	3.74667	6.31667	0	3.15667	6.81333	6.44667	amyS
novel.3888.2	K01176	7.68667	8.54	14.8933	22.88	16.7133	13.4133	38.3833	13.81	9.84333	17.6667	25.9133	amyS
novel.3888.7	K01176	39.9733	86.28	66.5133	270.04	173.937	89.5767	301.93	72.42	63.44	127.22	410.347	amyS
Pha007196	K01176	0	0	0	0.02	0.423333	0.143333	0.713333	0.74	0.05	0.41	1.60333	ACR11
Pha008128	K01176	0.0533333	0	0.0733333	0	0	0	0	0	0	0	0	amyS
novel.9061.10	K01176	2.64333	4.14667	0	1.04	3.26	2.36667	1.99667	0.606667	3.06	0.506667	1.48667	amyS
novel.9061.11	K01176	0	1.47667	2.90667	0.85	0	0.87	1.26667	3.58333	0.56	3.02	0.906667	amyS
novel.9061.12	K01176	3.41	4.02	3.75667	1.62	4.29	4.17667	3.88667	4.62	4.51333	4.03333	1.58667	amyS
novel.9061.14	K01176	0.22	0	0	0	0	0.14	0.123333	0	0	0.223333	0	amyS
novel.9061.2	K01176	1.14	0.166667	0.89	0.366667	1.15333	0.96	1.01333	0.616667	1.08	0.406667	0.326667	amyS
novel.9061.5	K01176	0.0833333	0.503333	0.356667	0.38	0.0933333	0.186667	0.48	0.246667	0.206667	0.226667	0.633333	amyS
novel.9061.6	K01176	1.36667	2.34	1.24	0.853333	1.66667	1.72667	1.91667	1.81	2.04667	1.82	2.72333	amyS
novel.9061.7	K01176	0	0	0	0	0	0.0666667	0	0	0	0	0	amyS
novel.9061.9	K01176	0.203333	0.00666667	0.296667	0.816667	0	0	0.223333	0	0.166667	0	0.253333	amyS
Pha002862	K01177	0	0	0.133333	0	0	0	0	0	0	0	0	BAM7
novel.2866.3	K01177	0.366667	0.55	0.47	0.163333	1.77667	1.48	2.19	0.933333	1.44333	1.16333	0.663333	BAMY2
novel.2866.4	K01177	0.02	0.04	0	0.05	0.0766667	0	0	0	0	0	0	-
Pha002231	K01179	9.37667	7.40667	8.02667	7.52333	5.86333	10.42	14.5733	5.37667	11.5367	11.1933	7.01667	-
novel.2211.1	K01179	0.09	0.173333	0.07	0.0366667	0	0.0533333	0.04	0	0.04	0.05	0.14	-
novel.2211.2	K01179	6.37667	7.78	7.60667	6.65333	5.20667	8.39333	8.76667	4.06333	9.94	8.06333	4.23667	-
novel.2211.3	K01179	0.916667	2.27	0.806667	0.776667	2.16333	0.86	2.35333	1.97667	1.25	1.92333	0.823333	-
novel.2211.4	K01179	10.4133	17.3567	10.29	10.3233	15.9167	14.1367	22.2033	11.6133	18.5033	14.33	18.5567	-
Pha006500	K01183	0.853333	0.373333	0.77	0.0533333	0.03	0.123333	0.15	0.17	0.23	0.393333	0.516667	Chi3l1
Pha004427	K01188	0.346667	0.703333	0.19	0.47	0.38	0.216667	0.603333	0.69	0.33	0.64	0	BGL1A
novel.4631.1	K01188	0.373333	1.30667	0.616667	0.796667	0.61	0.503333	1.52667	0.13	0.486667	2.01	0.566667	BGL1A
novel.4631.3	K01188	4.92	12.9333	5.12	8.37333	9.75	8.96333	12.76	11.93	6.91667	12.4667	2.92	BGL1A
Pha008067	K01190	7.23333	11.9433	8.36333	9.03	6.09	5.62	9.99	7.93	4.34667	9.44667	8.72333	Os03g0165400
Pha006791	K01191	5.44	2.29667	5.36333	3.35333	0.573333	2.77333	2.06333	0.45	2.64333	1.37667	1.19667	MAN2C1
novel.7410.5	K01191	3.89667	2.11333	3.90667	2.50333	2.75667	4.19333	6.60667	2.47	4.97667	4.21	1.09333	manG
novel.7410.9	K01191	5.76333	4.11333	5.67667	3.37667	4.41667	5.98	10.4	4.56	7.79	4.55333	6.53667	manG
Pha007082	K01194	0.34	0.31	0.313333	0.223333	0.953333	1.30667	1.42333	0.796667	1.01	1.21	1.76333	tre1
novel.7780.10	K01194	0	0.166667	0.04	0.0366667	0	0.13	0	0.07	0	0.0333333	0.126667	tre1
novel.7780.11	K01194	0.45	0.303333	0.456667	0.12	0.743333	0.476667	0.536667	0.39	0.346667	0.213333	0.43	tre1
novel.7780.12	K01194	0	0	0.02	0	0.15	0.07	0	0	0	0	0	tre1
novel.7780.13	K01194	0	0	0	0.46	0.143333	0.153333	0	0	0.573333	0	0	tre1
novel.7780.14	K01194	0.106667	0	0	0.19	0.196667	0	0	0.113333	0.01	0.0966667	0.01	tre1
novel.7780.15	K01194	0	0.14	0	0	0	0	0.04	0	0.113333	0	0	tre1
novel.7780.16	K01194	0.0633333	0	0	0	0	0	0	0	0	0	0	tre1
novel.7780.5	K01194	0	0.0333333	0.116667	0.113333	0.1	0.263333	0.0966667	0.04	0.0333333	0.186667	0.0866667	treA
novel.7780.6	K01194	0.243333	1.95333	0.24	1.69667	0.06	1.42333	2.06667	0.52	0.58	1.33333	0.283333	tre1
novel.7780.7	K01194	0.1	0	0	0	0	0	0	0	0	0.38	0	tre1
novel.7780.8	K01194	0.426667	1.68333	0.413333	1.28667	1.20667	0.306667	2.23	0.376667	0.57	1.73	0.46	tre1
novel.7780.9	K01194	0.57	0.55	0.583333	0.383333	0.23	0.21	0	0.0833333	0	0.07	0	tre1
Pha000895	K01210	7.19667	23.8	6.34	5.59667	42.65	15.4733	27.8467	36.57	18.9733	18.8067	24.51	exgA
Pha002468	K01214	3.77	24.4	3.85	4.83	15.0833	7.52	10.4767	15.2367	7.1	15.9467	0.72	ISA1
novel.2466.2	K01214	0	1.02	0.216667	0	0.38	0	0.353333	0	0.39	0.293333	0.696667	ISA1
novel.2466.3	K01214	0.576667	2.01	0.176667	0	9.00333	1.85333	6.05	6.40667	0.52	3.44333	6.61667	ISA1
Pha004963	K01214	0.143333	0.636667	0.213333	0.533333	2.24	0.976667	3.09333	2.61667	1.05333	2.67667	1.45	amyX
novel.5268.6	K01214	0.646667	1.67333	0.396667	0.506667	5.47667	2.19333	8.13667	6.04	1.99667	5.01	5.27	amyX
Pha006472	K01227	0.04	0.133333	0.0433333	0.106667	0.29	0.313333	1.05	0.393333	0.143333	0.646667	0.51	ENGASE1
Pha005834	K01228	0.85	1.38	0.716667	0.756667	1.58333	1.06333	1.48333	1.32667	0.843333	1.37	3.67667	Mogs
Pha000049	K01230	3.55333	3.39	3.18	2.28333	6.50667	3.39	6.37333	6.57	3.66	2.87667	2.83667	MNS2
Pha000052	K01230	0	0	0	0	0	0	0	0	0	0.00666667	0.91	MAN1B1
Pha000054	K01230	0.11	0.173333	0.0733333	0.06	0.316667	0.33	0.383333	0.37	0.37	0.326667	1.26667	MAN1B1
Pha001097	K01246	3.40333	7.63667	2.86667	3.03333	4.32333	5.91	5.46333	4.03333	7.16667	7.06333	0.876667	tag
Pha008002	K01247	4.27333	11.7867	4.05333	5.47	10.4667	9.01	19.1367	14.81	7.72	13.9967	20.9067	-
Pha005278	K01251	178.217	454.72	206.32	131.28	464.743	120.087	218.48	643.457	82.71	271.703	252.487	SAHH
Pha004142	K01254	112.17	138.78	122.717	124.693	100.25	116.013	132.48	102.383	104.99	130.383	86.1233	Lta4h
novel.4293.6	K01254	0.06	0	0.0366667	0.03	0.0266667	0.06	4.75	0.36	0.13	4.73	0.0233333	Lta4h
Pha004622	K01255	0.223333	2.49333	0.07	0.61	0.79	1.28333	3.59333	1.20333	0.67	3.80667	0	pepA
novel.4860.1	K01255	0	1.01	0.253333	0.0966667	3.09333	2.6	3.66333	4.25	1.55333	4.4	0.49	pepA
novel.4860.2	K01255	0.15	2.48667	0	0.15	2.56333	2.91667	10.0433	6.37333	3.43667	7.16667	0.686667	pepA
novel.4860.3	K01255	0.186667	0.346667	0.04	0.32	1.23	0.406667	0.853333	1.16667	0.236667	2.23	0	pepA
novel.4860.4	K01255	0	0	0	0	0	0.17	0.213333	0	0	0.4	0	pepA
Pha006956	K01255	40.0967	72.85	45.49	29.5767	33.4533	24.8	29.33	32.0633	23.59	27.9833	28.6033	Os02g0794700
novel.7628.2	K01255	9.81	31.1767	10.88	12.2267	6.33333	3.61	8.97	8.97333	4.58	7.52	13.4533	pepA
novel.7628.3	K01255	5.69333	5.85667	6.96667	4.82667	1.93	3.85	1.81667	1.52	2.22	2.27667	1.51	Os02g0794700
novel.7628.4	K01255	0.6	1.29667	0.96	0.513333	0.09	0.353333	0.18	0.13	0.04	0.326667	0.273333	pepA
novel.7628.5	K01255	4.60667	6.71	4.43	2.35	2.89	2.05667	2.93333	2.43	1.80333	2.18333	6.52333	Os02g0794700
novel.7628.7	K01255	18.8233	35.9367	16.5733	15.6233	55.2967	22.72	36.2067	60.8733	27.8133	34.71	22.1233	Os02g0794700
novel.7628.9	K01255	37.61	54.84	37.0033	36.43	32.1667	23.9133	19.0267	44.74	18.99	22.68	18.7033	pepA
Pha007971	K01255	76.4233	10.2567	254.367	4.53333	50.6133	7.70667	38.7533	50.9367	4.66	21.74	9.76667	CYCP3-1
Pha008517	K01255	20.7533	41.6533	22.8367	28.8333	32.9867	39.9367	21.9	43.3733	39.65	43.7033	0	pepA
novel.9505.1	K01255	35.89	31.3033	19.74	18.1667	37.6	95.8833	50.52	37.75	113.223	40.79	68.6733	pepA
Pha008531	K01255	33.3033	156.917	39.63	83.8667	46.5867	48.7767	152.633	93.6533	26.99	147.843	0	pepA
Pha006715	K01256	372.143	461.007	391.907	713.49	184.177	541.88	255.517	180.757	552.34	323.807	281.95	MPA1
Pha000160	K01262	9.60667	1.75	8.97667	11.9633	0.663333	3.09	0.93	0.04	1.82333	0.553333	0	APP2
novel.168.2	K01262	7.17333	21.72	6.91	10.2533	14.9467	24.21	19.2567	22.07	24.7367	26.5067	4.36667	APP2
novel.168.3	K01262	0.356667	0.183333	0.53	0.706667	0.223333	0.33	0.106667	0.433333	0.536667	0.26	0.0866667	APP2
novel.168.4	K01262	0	0	0	0	0	0.516667	0	0	0	0	0	APP2
novel.168.5	K01262	13.4567	5.64	3.44333	5.71	9.18	6.65667	3.83667	0.223333	11.4267	0	5.4	APP2
novel.168.7	K01262	0.74	0.61	0.82	1.35	1.61	1.52	2.03	2.12333	1.35667	1.02	1.62333	APP2
Pha003423	K01262	37.3267	72.8167	41.7433	52.2067	36.0233	51.9033	62.3533	36.7667	40.65	65.6233	24.4033	APP2
Pha001648	K01265	1.92333	5.41333	1.10333	1.47667	5.79667	2.65	5.77667	5.30333	3.35667	4.97333	0.596667	MAP2B
novel.1734.2	K01265	0.333333	0.82	0.516667	0.116667	0.00666667	1.55	1.01667	0.45	0.503333	0.786667	1.33333	MAP2A
novel.1737.1	K01265	0.38	0.516667	0.413333	0	1.25	0.416667	1.46	1.05	0.96	1.29333	0.583333	ATEG_05540
novel.1737.3	K01265	0.38	0.553333	0.27	0.49	0	0.71	0.46	0.333333	0	0.793333	0	ATEG_05540
novel.1737.4	K01265	0.12	0.523333	0.61	0.266667	0	0.426667	0.316667	0	0.453333	0.3	0	ATEG_05540
Pha006137	K01265	10.9167	4.92667	13.4233	13.6833	2.08333	6.54	2.9	1.89333	4.59667	4	1.00333	MAP2B
novel.6668.27	K01265	5.08	2.30333	3.65333	1.85333	2.72333	2.79	3.54333	2.73667	2.09667	2.72333	1.59333	MAP2B
novel.6668.30	K01265	2.44333	7.72333	4.37	3.99	2.87333	4.16	6.41667	5.82333	5.12	5.39333	16.64	MAP2B
novel.6668.31	K01265	21.1533	25.38	22.7433	16.81	17.7267	26.8467	18.1	14.23	27.7633	20.75	8.70667	MAP2B
novel.6668.32	K01265	1.09	1.35333	1.13	1.88	0.843333	1.02333	0.25	2.54333	0.256667	0.77	1.53667	MAP2B
novel.6668.33	K01265	2.56667	7.39333	0.766667	1.52	2.72333	6.93667	8.41	2.01667	3.42333	5.76667	4.21667	MAP2B
novel.6668.34	K01265	133.143	111.85	123.777	103.093	106.533	149.43	131.95	81.8467	160.62	104.497	98.69	MAP2B
Pha007103	K01265	2.19333	2.40333	1.21	0.79	1.49	0.986667	3.94333	1.94667	1.09	7.60667	0.903333	MAP2A
novel.7808.1	K01265	0.09	0.77	0.216667	0.18	0.683333	0.276667	1.55	0.29	0.63	2.03667	1.20667	MAP2A
novel.7808.3	K01265	1.13333	1.69667	0.913333	0.466667	1.19333	0.97	1.38333	2.47	0.893333	3.63667	0.656667	MAP2A
novel.7808.4	K01265	0.813333	0.66	0	0.113333	1.33667	0.636667	2.96333	1.88	0.363333	4.23667	2.57333	MAP2A
novel.7808.5	K01265	0.07	0.803333	0.0833333	0.406667	0.3	0.316667	0.726667	0.346667	0.216667	0.62	0	MAP2A
Pha008050	K01265	51.2033	105.19	47.77	63.7333	127.043	97.29	114.227	153.313	89.3067	133.82	23.91	metap1
novel.1737.2	K01265	0.05	0	0	0.0333333	0	0.153333	0	0	0.386667	0	0.00333333	ATEG_05540
Pha006854	K01267	1.75	3.70333	1.83333	1.72333	1.19333	1.43333	1.55667	1.31333	0.95	1.64667	0.203333	RCOM_1506700
novel.7494.3	K01267	1.85	3.07	1.49	2.11333	2.80333	2.72	3.22667	3.25333	2.10333	3.32333	1.95667	RCOM_1506700
novel.7494.4	K01267	0	2.19333	0.186667	0	1.38667	1.32333	1.11667	0.92	0.883333	0.656667	0	DNPEP
novel.7494.5	K01267	0.433333	0.876667	0	0.376667	0.436667	0.19	1.56667	0.466667	0.45	1.33	4.18	DNPEP
Pha008021	K01273	45.96	21.1267	47.13	36.42	19.9133	26.9033	37.7233	17.96	22.0367	19.9167	9.7	Dpep1
Pha000539	K01278	0	0.793333	0.00333333	0.256667	0.08	0.04	1.55667	0.743333	1.12	0	1.48667	DPP8
novel.577.1	K01278	1.46667	1.1	1.54	1.62667	0.486667	1.20333	0.836667	0.83	0.473333	1.12333	0	DPP9
novel.577.2	K01278	1.46667	0.51	0	0	0	0.133333	1.49	0.186667	0.45	0.0166667	0	DPP8
novel.577.3	K01278	0	0.186667	0.266667	0.373333	0.743333	0.526667	1.05	0.32	0.306667	0.92	0	DPP8
novel.577.4	K01278	2.27	3.26333	2.3	1.29	6.64333	3.64667	4.02667	4.59	2.68667	3.99	3.12	DPP8
novel.577.5	K01278	1.24667	0.306667	0.403333	0	0.623333	0.54	1.33	0.1	0.323333	0.133333	0	DPP9
novel.577.7	K01278	0.886667	0.946667	1.56	2.1	1.08667	1.80667	0	0.04	2.53667	1.51333	0	DPP8
Pha006214	K01280	81.1933	56.2533	71.8667	55.5833	87.73	71.78	71.99	53.8533	63.44	51.5033	62.3233	TPP2
novel.6758.2	K01280	4.14667	7.38667	10.0033	7.73667	12.4533	11.7967	8.66	5.84667	8.12667	3.22	18.5033	TPP2
novel.6758.3	K01280	1.29	0.326667	0.206667	0.356667	0.81	0.223333	0.346667	0	1.25	0.53	0.626667	TPP2
novel.6758.4	K01280	0.803333	1.23667	0.136667	1.13667	0.386667	1.33333	0.563333	1.41667	0.333333	0.216667	0.873333	TPP2
novel.6758.5	K01280	3.19	0.163333	1.84667	0.52	0	1.18333	4.81333	1.24667	4.69	5.87333	0.03	TPP2
novel.6758.6	K01280	0.1	0	0.0833333	0	0	0	0.03	0.0666667	0.0333333	0	0	TPP2
novel.6758.7	K01280	0	0.316667	0.366667	0.306667	0.15	0.546667	0.206667	0.36	0.143333	0.44	0.0166667	TPP2
novel.6758.8	K01280	7.17667	5.49667	3.92333	2.62333	25.8867	11.09	22.76	17.9467	12.78	9.83	23.9467	TPP2
novel.6758.9	K01280	0.576667	0.966667	0.79	0.326667	1.04667	0	1.33667	1.04333	0.43	1.22333	0.543333	TPP2
Pha007518	K01303	3.23667	4.97333	3.26333	3.79667	3.81333	3.78	5.34	2.92	2.82667	5.49	1.01667	APEH
Pha005890	K01304	26.39	27.8233	28.57	23.2467	17.34	35.77	24.5	21.5367	29.6733	47.61	4.14333	-
novel.4874.3	K01309	22.6467	19.6367	20.15	14.1267	25.8133	30.07	17.48	15.95	30.5867	19.5333	25.07	Mindy1
Pha003283	K01312	3.40667	2.17333	3.8	1.50333	4.87333	1.48333	6.86667	3.67333	1.25667	4.09	3.51	-
Pha004138	K01312	17.5167	21.45	15.6067	12.9867	20.8067	14.6867	25.9867	17.14	14.1767	12.5567	43.4867	-
Pha005159	K01312	0	0	0	0	0.0533333	0	0.05	0.03	0.0333333	0.01	0.126667	PRSS56
novel.5518.2	K01312	0.0233333	0.0333333	0.02	0.02	0.05	0.113333	0.27	0.166667	0.0933333	0.233333	0.61	CTRL
Pha005192	K01312	1.40667	0.993333	1.21333	0.99	0.726667	1.19667	1.59	0.906667	1.27667	0.963333	17.9567	-
novel.5559.1	K01312	0.706667	0.933333	0.576667	0.293333	1.02333	0.803333	1.47667	1.16333	0.96	0.84	0.72	-
Pha005406	K01312	0.0933333	0.136667	0.2	0.0366667	0.346667	0.266667	0.663333	0.823333	0.58	1.45	0.226667	PRSS56
Pha006243	K01312	0.0666667	0.223333	0.07	0.0266667	0.0833333	0.206667	0.103333	0.146667	0.21	0.13	5.23333	-
Pha008040	K01312	13.3767	15.5867	10.8367	11.1633	16.51	11.3433	19.0467	13.6433	11.9767	11.7933	30.8333	-
Pha008228	K01312	1.99667	2.17	1.36667	1.35667	2.53333	2.52333	2.47333	1.70333	2.68333	1.03	380.127	-
Pha008662	K01312	0.286667	0.5	0.4	0.163333	0.7	0.33	0.363333	0.853333	0.25	0.323333	0.373333	AAEL007818
Pha009154	K01312	12.6533	31.9867	10.8	7.40333	16.57	14.23	10.86	12.5667	13.7533	8.16667	203.703	TMPRSS11D
Pha004630	K01322	29.2733	70.93	29.3267	34.0233	40.89	29.29	29.5767	44.2767	25.8067	40.0233	20.7067	Prep
Pha001397	K01336	0.183333	0.0733333	0.143333	0.0333333	0.256667	0.07	0.29	0.18	0.18	0.426667	0.0933333	pstI
novel.1496.2	K01336	6.44333	6.72333	6.28	6.19333	8.14	8.63	9.62667	7.41667	9.15	8.18333	6.69667	pstI
novel.1496.3	K01336	8.24333	10.3267	5.58	6.43333	17.38	9.05667	21.4633	14.4367	10.9833	9.96	28.0533	pstI
Pha003456	K01336	0.106667	0.106667	1.32667	0.406667	0.0466667	0.05	0.0466667	0	0	0.0366667	0.11	isp6
Pha003916	K01336	0.103333	0.753333	0.176667	0.0666667	0.193333	0.346667	0.456667	0.233333	0.476667	0.45	0.523333	pstI
Pha004464	K01336	4.74333	1.73	5.78667	1.05	0.626667	0.56	1.28	0.863333	0.64	2.11	4.18667	isp6
novel.4683.2	K01336	2.36333	3.13667	1.76667	2.06667	1.22667	0.71	3.40333	2.06667	0.596667	4.05667	5.96	isp6
Pha006846	K01336	0.0766667	0.06	0.0433333	0	0.03	0.0166667	0.0366667	0	0.03	0.0266667	0.396667	pstI
Pha007713	K01336	0.893333	0.556667	0.696667	0.596667	0.35	2.11	1.22333	0.696667	2.54	1.21	0.843333	pstI
novel.8531.1	K01336	0.0933333	0	0	0.06	0.19	0	0	0.02	0.07	0	0.15	psp3
novel.1958.1	K01354	0.54	0.9	0.536667	0.476667	0.723333	1.15	1.28	0.573333	1.23333	0.883333	4.34	dapb1
Pha008501	K01354	6.34667	16.3833	7.79333	11.2233	18.9133	21.87	21.83	13.4267	18.36	15.4133	24.71	dapb1
novel.9488.2	K01354	21.1033	23.3133	23.48	14.2833	19.37	21.2167	20.5067	18.4267	20.3	24.5967	3.08667	dapb1
Pha008582	K01358	333.877	501.983	256.137	356.443	284.213	345.8	302.997	331.077	304.42	392.16	98.8567	clpP2
Pha008828	K01358	190.663	191.377	154.347	274.287	92.5167	282.89	128.693	115.877	309.113	218.217	36.4467	clpP2
novel.9868.1	K01358	39.2467	48.7933	28.08	25.8467	112.703	73.3033	62.07	146.167	77.0033	50.04	29.2567	clpP2
Pha005029	K01408	3.06667	0.846667	2.15	0.823333	1.18667	0.726667	2.32	1.81667	0.93	0.646667	0.603333	IDE
novel.5353.1	K01408	13.9833	10.4767	16.07	23.6267	5.48333	12.4533	9.73667	3.74	9.6	11.55	5.45333	IDE
novel.5353.10	K01408	16.76	24.1433	23.9967	46.28	6.13667	27.7633	8.86	6.76	25.0967	21.27	0.54	STE23
novel.5353.11	K01408	1.65667	0.99	3.16	8.33	0.54	3.09667	4.35	0	0	0.736667	0.153333	STE23
novel.5353.2	K01408	0.33	0.0633333	0.356667	0	0.68	0.07	0.136667	0.43	0	0.26	0.0966667	IDE
novel.5353.3	K01408	1.41667	0.213333	0.916667	0.8	0.413333	0.34	0.76	0.416667	0.323333	0.686667	0.25	IDE
novel.5353.4	K01408	0.77	1.22	0.283333	0.14	2	0.786667	0.786667	1.90333	0	0.23	0.313333	IDE
novel.5353.5	K01408	0.856667	1.36667	0.286667	0.273333	0.08	0.0166667	0.343333	0.0566667	0.0966667	0.28	0.256667	IDE
novel.5353.6	K01408	0	0	0	0.146667	0	0	0	0	0	0	0	IDE
novel.5353.7	K01408	0	0	0	0	0.07	0	0.246667	0	0	0	0	IDE
novel.5353.9	K01408	15.09	23.24	10.6233	22.6067	16.2033	29.2	28.57	13.0067	32.2867	24.1567	23.96	IDE
Pha008879	K01408	8.58	10.9833	14.1567	13.8367	6.09667	7.76333	4.55333	4.82333	5.60333	3.94	4.44333	Ide
novel.9911.10	K01408	0	0.00333333	0.0133333	0	0	0.0266667	0	0	0	0	0.126667	Ide
novel.9911.11	K01408	0	0	0	0	0	0	0	0	0.0233333	0.02	0	Ide
novel.9911.12	K01408	0	0	0	0	0.08	0.08	0	0	0	0	0	Ide
novel.9911.13	K01408	0.03	0.0433333	0.0766667	0	0.02	0.113333	0.0566667	0.0733333	0.15	0.0433333	0.103333	Ide
novel.9911.14	K01408	0	0	0	0	0	0	0	0	0	0	0	Ide
novel.9911.15	K01408	0.35	0.133333	0.47	0.223333	0.12	0.216667	0.216667	0.103333	0.143333	0.303333	0	Ide
novel.9911.16	K01408	0.0133333	0	0.0166667	0.01	0	0	0.02	0	0.0166667	0	0	Ide
novel.9911.18	K01408	39.08	35.8267	58.1633	28.12	37.4733	43.46	25.1233	24.06	35.72	20.25	15.38	Ide
novel.9911.19	K01408	1.17667	0.593333	2.43667	1.19333	0.29	0.733333	0.39	0.12	0.7	0.53	0.13	Ide
novel.9911.20	K01408	1.14	0.526667	1.69	1.55667	0.303333	0.506667	0.286667	0.263333	0.283333	0.06	0.12	Ide
novel.9911.21	K01408	30.8833	17.4567	17.27	8.18	23.0933	11.7033	18.2967	14.0733	14.06	10.6533	7.80333	IDE
novel.9911.8	K01408	0.0366667	0.12	0.12	0.0266667	0	0.0733333	0.06	0.11	0.206667	0.0833333	0.163333	Ide
novel.9911.9	K01408	0	0	0	0	0	0	0.0666667	0.0133333	0.0666667	0	0.05	Ide
Pha008880	K01408	1.08	3.95	1.56	2.56667	1.44333	1.5	1.91333	0.703333	1.5	1.4	3.01333	Ide
novel.9915.11	K01408	0.14	0.0133333	0.0766667	0	0	0.03	0.103333	0.0133333	0	0	0.0866667	Ide
novel.9915.12	K01408	0.386667	0.0666667	0.54	0.186667	0.02	0.103333	0.136667	0.06	0.0733333	0.14	0.123333	Ide
novel.9915.15	K01408	0.17	0.2	0.226667	0.27	0.273333	0.143333	0.13	0.0466667	0.0866667	0.16	0.186667	Ide
novel.9915.16	K01408	0.21	0.0333333	0.14	0.116667	0.09	0.126667	0.00333333	0.13	0.113333	0	0.0566667	Ide
novel.9915.17	K01408	1.27	0.493333	1.92333	1.55	0	0.67	0.423333	0	0.283333	0	0	Ide
novel.9915.18	K01408	1.45333	0.41	1.56333	2.08667	0.00333333	0.25	0.226667	0.163333	0.14	0.196667	0.293333	Ide
novel.9915.19	K01408	261.053	166.883	339.51	350.29	63.2767	108.113	99.7367	38.9667	69.6733	60.8167	93.07	Ide
novel.9915.2	K01408	2.24667	1.38	1.91333	2.74667	0.75	0.746667	0.826667	0.453333	0.46	0.593333	0.576667	Ide
novel.9915.20	K01408	0.103333	0.13	0.34	0.146667	0.23	0.106667	0.0366667	0.196667	0.05	0	0.0966667	Ide
novel.9915.21	K01408	0	0	0	0	0	0	0	0.0433333	0	0	0	Ide
novel.9915.22	K01408	0.0433333	0	0.146667	0.153333	0	0	0	0	0	0	0	Ide
novel.9915.23	K01408	0.13	0.146667	0.616667	0.976667	0.0566667	0	0.0866667	0.0666667	0	0.116667	0	Ide
novel.9915.24	K01408	2.23667	4.67667	6.31667	3.98667	36.5667	2.68333	47.22	29.7633	1.23333	23.54	10.11	PXM16
novel.9915.25	K01408	48.38	66.96	29.7767	32.5833	26.4633	35.63	26.3333	9.62333	37.0433	2.81333	69.8	PXM16
novel.9915.26	K01408	0.88	1.02	0.436667	0.113333	0.95	0.86	0.843333	0.59	0.696667	0.47	0.596667	Ide
novel.9915.27	K01408	0.0566667	0.09	0.173333	0.186667	0.113333	0.19	0.0766667	0	0	0.05	0.01	Ide
novel.9915.28	K01408	0.2	0.266667	0.31	0.26	0.173333	0.316667	0.24	0.123333	0.103333	0.1	0.0933333	Ide
novel.9915.29	K01408	0	0.106667	0.12	0	0.0366667	0.0433333	0.0466667	0	0	0	0	Ide
novel.9915.7	K01408	0	0.01	0.0533333	0.0933333	0	0.1	0.0166667	0.0166667	0.06	0	0	Ide
Pha001637	K01409	14.9133	20.2467	13.0667	10.6867	18.8667	17.8833	25.64	14.75	17.5267	22.25	5.95667	OSGEP
Pha010170	K01409	0	0	0	0	0	0	0	0	0	0	0	tsaD
Pha002921	K01410	0.0666667	0.166667	0.09	0.143333	0.543333	0.07	0.42	0.473333	0.0866667	0.28	0.0966667	45200
novel.2922.10	K01410	0	0.02	0	0	0.243333	0.12	0.336667	0.326667	0.186667	0.196667	0.123333	45200
novel.2922.12	K01410	0.1	0.403333	0.15	0.18	1.13333	0.553333	0.986667	1.08333	0.383333	0.49	0.0366667	-
novel.2922.2	K01410	0.39	1.55667	0.676667	0.66	4.7	1.98	4.35667	4.50667	1.13667	2.55333	0.86	45200
novel.2922.3	K01410	0.426667	0.166667	0.123333	0.14	0.75	0	0.743333	0.56	0	0.22	0.11	45200
novel.2922.7	K01410	0.0566667	0.15	0	0	0	0	0.103333	0.44	0.32	0	0	45200
novel.2922.8	K01410	0.153333	0.0933333	0	0	0.186667	0	0	0	0	0	0	45200
Pha004512	K01412	51.1567	138.163	51.21	98.3567	120.907	75.83	170.87	138.433	58.88	189.86	83.4467	PMPCA
novel.4732.2	K01412	7.06	12.67	7.73	9.91667	15.4467	10.6967	18.81	16.6633	9.18333	16.9333	18.8067	PMPCA
Pha001860	K01415	1.67667	1.44333	1.93667	0.926667	1.79	3.42333	2.13333	1.89333	3.87667	1.98667	3.06	ECE1
Pha003152	K01415	6.24	1.65333	7.93667	1.17	2.56667	4.13667	3.46333	2.61	4.27333	3.07	3.87333	-
novel.3160.2	K01415	0.576667	0.0733333	0.71	0	0.0933333	0.63	0.226667	0.126667	0.11	0.0733333	0	-
Pha004126	K01415	6.91667	9.96667	6.76667	6.03	11.3767	6.65667	5.73333	9.69333	6.99	6.12333	6.38333	ECE1
novel.4275.11	K01415	0	0.69	0	0	0.656667	0	0.123333	0.626667	0.263333	0.253333	1.38	ECE1
novel.4275.14	K01415	0	0.723333	0.346667	0.336667	0	0.356667	0.426667	0.626667	0.03	0	0	ECE1
novel.4275.15	K01415	0.436667	0.876667	0	0.363333	1.11	1.72667	0.34	0.633333	0	0.176667	0	ECE1
novel.4275.16	K01415	0	0.46	0	0.4	0.3	0	0.796667	0.283333	0	0	0	ECE1
novel.4275.2	K01415	0.273333	3.67333	1.88333	0.533333	2.87	0.456667	1.99	0.61	1.77	0.97	2.73667	ECE1
novel.4275.3	K01415	0.44	1.55333	0.276667	0.223333	1.58667	1.36667	0.543333	0.986667	0.876667	0.553333	3.09333	ECE1
novel.4275.4	K01415	1.10667	1.70333	0.19	0.396667	1.16	0.81	1.06667	1.53333	1.45	0.79	3.50667	ECE1
novel.4275.5	K01415	1.06333	2.29667	0.56	0.473333	1.22333	0.596667	0.49	0.89	0.73	1.01667	0.00333333	ECE1
novel.4275.9	K01415	0.163333	0.463333	0.156667	0.256667	1.74333	0.596667	0.806667	1.68667	0.823333	0.7	0.436667	ECE1
Pha005438	K01415	1.39667	2.19333	1.50667	0.95	1.75667	2.02	2.06667	1.67667	2.22333	1.6	4.12333	ECE2
Pha007176	K01415	13.6467	1.62	19.1867	1.77667	0.373333	0.28	0.496667	0.6	0.29	0.31	0.17	Ece2
Pha008707	K01415	121.24	203.113	92.12	159.277	201.813	174.61	198.343	189.147	172.183	230.07	86.1133	ECE1
Pha004857	K01419	80.9167	113.383	87.2567	71.8933	98.49	121.38	97.3567	114.443	114.33	130.01	28.0733	hslV
novel.3476.5	K01424	6.86333	16.5633	5.73	5.96667	35.3267	19.7733	25.0567	29.4133	24.0267	19.23	18.3433	-
Pha003442	K01424	0	0	0	0	0	0	0	0	0	0	0	-
Pha004114	K01433	13.4533	33.9167	11.4333	15.9867	13.6267	9.64667	13.74	7.44333	8.32333	15.64	5.66333	purU
novel.4262.1	K01433	0	19	1.95333	3.63333	8.68333	4.86667	7.35667	16.08	4.23667	9.23	13.24	purU
Pha000888	K01455	0.263333	0.67	0.543333	0.19	0.34	0.626667	0.813333	0.42	0.663333	0.453333	0.316667	fmdA
Pha002117	K01456	0	0	0.08	0	0	0	0	0	0	0	0	ngly1
novel.2127.1	K01456	1.04667	0.86	0.803333	0.303333	0.863333	0.92	0.923333	1.07333	0.473333	0.253333	0.23	ngly1
novel.2127.11	K01456	1.47667	1.21667	0.846667	0.54	2.26	1.31333	0.996667	0.236667	1.65333	1.03667	0.343333	ngly1
novel.2127.12	K01456	1.03	1.28	0.246667	0.173333	1.24667	0.546667	2.12333	1.74	0.793333	0.57	2.81333	ngly1
novel.2127.13	K01456	0.493333	0.303333	0	0.296667	1.68667	0.136667	1.27	1.59	0.62	0.553333	2.55333	ngly1
novel.2127.2	K01456	0	0	0	0	0.0966667	0	0	0	0.0533333	0	0	ngly1
novel.2127.3	K01456	0.126667	0	0	0	0.18	0.113333	0	0	0	0	0	ngly1
novel.2127.4	K01456	0	0.33	0	0	0.213333	0.333333	0.453333	0.13	0	0.1	0.55	ngly1
novel.2127.5	K01456	0.16	0	0	0	0	0	0	0	0.09	0.5	0.75	ngly1
novel.2127.6	K01456	0	0	0	0	0	0.166667	0	0	0	0	0.153333	ngly1
novel.2127.7	K01456	0.926667	0.216667	0.46	0.59	0.32	0.173333	0.58	0.35	0.71	0.373333	0	ngly1
novel.2127.8	K01456	0	0.26	0	0	0.456667	0	0	0	0.176667	0	0	ngly1
novel.2127.9	K01456	0	0	1.04	0	0	0	0	0.19	0	0.826667	0	ngly1
Pha008402	K01462	60.6733	79.12	58.0967	47.64	160.26	158.307	158.023	218.323	164.363	185.72	28.7933	PDF1B
Pha008016	K01465	3.58	10.53	3.92333	5.98667	4.52	3.84333	7.95333	6.74667	2.88333	7.09	3.86	pyrC
Pha003014	K01466	1.99667	1.57333	2.45667	1.70333	1.08333	1.73667	2.90333	1.44	2.34333	1.95667	0.283333	ALN
novel.3016.1	K01466	0.486667	0.59	0.663333	0.41	0.133333	0.613333	0.416667	0.113333	1.01333	0.436667	0.26	ALN
novel.3016.2	K01466	0.48	0.756667	0.483333	0.293333	0.116667	0.31	0.603333	0.0633333	0	0.38	0.136667	ALN
novel.3016.3	K01466	0.34	0.0733333	0.586667	0.36	0.09	0.406667	0.256667	0.0166667	0.583333	0.35	0.0533333	ALN
novel.3016.4	K01466	0.723333	0.206667	0.44	0.18	0.326667	0.716667	0.23	0.0733333	0.386667	0.4	0.163333	ALN
novel.3016.6	K01466	1.84333	1.85333	2.44	1.48	1.41333	2.85	2.76333	1.03333	3.46	2.37	1.10333	ALN
Pha004504	K01469	0.403333	0.353333	0	1.39333	0.243333	0.233333	0.16	0.0733333	0	0.66	0.28	Oplah
novel.4722.2	K01469	0.1	0	0	0	0.0266667	0	0	0.06	0	0	0	Oplah
novel.4722.3	K01469	2.08667	4.29333	3.50333	2.28667	1.63333	2.66333	3.38	1.92333	2.58667	3.12	0.916667	OPLAH
novel.4722.4	K01469	10.6333	14.4933	8.49667	9.09333	10.0733	10.0767	16.64	9.34333	11.1533	13.5033	11.23	OPLAH
novel.4722.5	K01469	1.34	0.383333	1.76667	1.64333	0.00333333	0.506667	0.19	0.04	0.376667	0.543333	0.206667	OPLAH
novel.4722.6	K01469	0.873333	0.11	0.616667	0.0433333	0.09	0	0.0966667	0	0.116667	0	0	OPLAH
novel.4722.7	K01469	0	0	0.04	0	0	0.0166667	0.0233333	0	0.0233333	0	0	Oplah
Pha008463	K01488	0.0133333	0.106667	0.0133333	0.0133333	0.236667	0.04	0.0766667	0.366667	0.146667	0.113333	0.21	add
Pha006788	K01489	28.1733	40.54	23.8667	38.33	4.70667	24.41	49.31	8.14333	28.2833	53.1833	17.2133	cdd
novel.7405.1	K01489	15.7633	18.5367	16.7933	16.61	15.4933	20.6333	15.45	15.3033	20.48	18.5933	6.61667	CLT1
novel.7405.4	K01489	2.47667	7.31333	1.35333	3.23	0.426667	3.51333	15.53	2.44333	3.94	7.17667	18.0633	cdd
Pha006031	K01490	26.4067	44.7333	24.8867	54.96	21.2433	40.8767	42.85	21.7333	43.55	35.3533	18.9067	AMPD
Pha002659	K01493	0.5	1.67	0.703333	0.856667	1.29	1.39667	2.11	1.39	1.31333	1.95333	0.586667	SPBC2G2.13c
novel.2669.3	K01493	0.273333	0.473333	0.266667	0.283333	0.583333	0.386667	0.716667	0.893333	0.353333	0.556667	0.29	DCD1
Pha006384	K01495	35.08	57.4267	29.09	33.82	119.437	86.9067	59.6167	94.6967	103.34	60.0267	61.0967	gchA
Pha007185	K01495	15.0267	14.4567	14.4833	10.2633	16.8433	22.1067	23.8433	18.1167	25.1267	23.73	5.32667	folE1
novel.7902.1	K01495	4.72667	3.78667	5.27667	2.94	6.33667	5.25333	6.97	4.63	5.77	6.23667	3.67333	folE
Pha008951	K01495	38.9067	20.0733	28.3967	13.5633	41.7767	66.66	96.6267	40.8267	77.8133	86.0133	18.9967	folE
Pha002946	K01507	13.5633	58.4267	16.01	32.36	56.9967	43.3867	110.38	86.7	29.5767	148.033	31.9867	ppa1
Pha005533	K01507	6.98667	43.1367	7.83	11.71	45.6333	14.9033	32.1333	43.61	10.23	31.89	22.8133	IPP1
novel.5945.1	K01507	15.3667	51.64	19.4367	29.3933	12.64	7.47	11.1233	24.0267	3.28333	19.7333	4.23667	IPP1
novel.5945.3	K01507	0.886667	1.39667	0.146667	0.556667	1.16333	0.35	1.53	1.44333	0.63	0.73	0.666667	IPP1
Pha006078	K01507	13.1767	57.4567	11.6133	31.7933	38.2967	20.07	42.0533	39.06	16.87	45.4033	58.1367	fbp
novel.6601.2	K01507	5.42333	23.5467	7.97333	20.4467	11.5833	12.1367	14.72	15.32	6.4	20.51	10.63	fbp
novel.6601.3	K01507	0.746667	2.16333	0.733333	1.9	1.09667	0.703333	1.18	2.17667	0.363333	2.07	0.513333	fbp
novel.6601.4	K01507	1.74	5.93	0.45	2.43667	10.3667	4.53	10.7367	10.1033	3.79667	8.47	13.4967	fbp
Pha003405	K01511	19.9867	60.5433	18.8567	30.55	47.8533	31.37	53.7267	51.14	27.09	52.5167	23.26	GDA1
novel.4404.2	K01514	2.99667	41.28	1.22333	1.45333	35.6133	12.8167	8.54	20.08	15.9833	18.3433	6.26	SPAC2F3.11
novel.4404.3	K01514	4.33	48.63	2.12667	2.28333	34.6633	16.1867	7.97	23.1733	17.4367	20.3433	7.57333	SPAC2F3.11
Pha008311	K01517	18.0033	10.3133	17.8	4.08333	133.907	26.1367	23.0633	59.7833	22.88	4.74333	29.02	ADPRM
novel.9273.1	K01517	3.12	1.54667	1.56667	0.38	38.85	8.36667	4.17667	22.13	9.94333	2.35667	8.72333	ADPRM
novel.9273.5	K01517	0.53	0.6	1.22	0.313333	7.20333	1.61333	1.07667	3.93667	1.56	0.406667	1.19	ADPRM
Pha009140	K01517	0.45	0.923333	0.396667	0.576667	1.18667	0.53	1.14333	0.913333	0.656667	0.796667	0.786667	At4g24730
Pha003659	K01519	19.8233	35.65	17.91	18.93	72.03	28.2033	35.6667	54.7133	25.8533	33.4833	7.19333	HAM1
novel.3747.1	K01519	1.33333	2.17333	1.39	0.946667	13.5633	2.16	5.55	6.9	3.08	2.51	1.06	UMAG_02007
Pha004216	K01520	16.1	56.69	16.57	26.9867	32.9167	48.2467	46.8633	44.3033	35.9767	62.68	25.4233	DUT
Pha002479	K01522	4.45	6.83	3.73667	3.05	16.9567	6.22667	6.52667	20.0167	5.93667	6.36333	11.6933	FHIT
Pha004489	K01527	281.33	416.82	260.54	420.043	194.553	159.143	467.33	274.63	106.43	529.917	216.99	At1g73230
novel.7886.10	K01530	10.2033	12.9633	0.0966667	0.01	28.0267	15.88	25.4467	18.9933	21.22	13.6233	24.36	atp9b
novel.7886.3	K01530	4.23333	7.62667	1.59667	0.873333	7.46	7.09667	1.64333	4.27667	6.04333	4.07333	1.01667	atp9b
novel.7886.4	K01530	0	0	5.80667	3.53	0.24	0	0	2.26	0	0	1.30667	atp9b
novel.7886.5	K01530	0.64	1.46	0	0.76	7.93	2.32333	3.61	3.16	3.51667	1.71333	3.99667	atp9b
novel.7886.8	K01530	11.96	11.0933	10.1333	6.66667	21.6833	18.37	21.4433	11.8033	22.17	15.3233	11.4433	atp9b
Pha007169	K01530	44.7667	42.09	32.5267	20.5133	49.1767	59.58	58.6067	28.8267	69.4867	47.8833	28.8167	ATP9B
Pha003869	K01534	18.7733	33.7967	15.5233	17.8633	40.1333	51.6767	56.0867	40.1933	60.25	54.4	21	HMA1
Pha002290	K01535	0	0	0	0	0	0	0	0	0	0	0.213333	AHA11
novel.2281.2	K01535	0.0333333	0.0333333	0.0466667	0	0.0233333	0	0.0233333	0.0533333	0.00666667	0.0266667	1.85667	AHA11
Pha007319	K01537	110.207	94.4733	108.657	102.997	165.19	65.8533	229.98	95.36	54.9433	134.443	67.96	ACA10
Pha005021	K01539	0	0.156667	0.85	0	0	0.186667	0	0	0	0.443333	0	atp1a1
novel.5346.1	K01539	0.58	0.686667	0.436667	0.986667	0.363333	0.933333	0.55	0.716667	1.19333	1.15	1.12	atp1a1
novel.5346.10	K01539	0	1.70333	0	0.566667	0.783333	0.616667	1.12	0.336667	0.153333	0.363333	0	atp1a1
novel.5346.2	K01539	14.9433	14.0767	8.41	7.16667	9.52333	10.6167	11.38	6.25667	10.39	3.50667	30.17	atp1a1
novel.5346.3	K01539	8.01	8.31667	12.6833	9.78	13.0333	12.1567	22.2967	12.13	15.25	17.9233	12.1667	atp1a1
novel.5346.5	K01539	0.633333	0.14	0.566667	0.31	0	0	0.746667	0.2	0	0.126667	0	atp1a1
novel.5346.6	K01539	0	0	0	0	0	0	0	0	0	0	1.01333	atp1a1
novel.5346.7	K01539	0.276667	0	0	0	0.223333	0.133333	0	0	0	0.386667	0	atp1a1
novel.5346.8	K01539	6.28333	4.68667	5.37	6.18333	3.45	4.66333	5.96	3.88333	5.29	4.16333	3.56333	atp1a1
novel.5346.9	K01539	0	1.27667	1.31	0.236667	0	0	0.59	0.476667	0.656667	0.32	0.37	atp1a1
Pha005310	K01539	545.403	332.973	347.997	606.747	1006.59	230.56	1137.93	1355.09	119.43	1030.63	155.507	Atpalpha
Pha006036	K01539	1.46667	1.28	1.11667	0.663333	4.28	5.24	2.77667	3.09667	7.45333	3.55	6.07	Atp1a4
novel.6554.1	K01539	2.95333	3.67667	2.09667	1.60667	7.47667	8.5	4.80667	6.92667	12.4467	5.44	5.34667	Atp1a4
novel.6554.3	K01539	0.69	0.223333	0	0	0	0	0	0	0	0	0	Atp1a4
Pha004086	K01551	103.61	124.303	97.3933	99.1867	83.2733	102.537	95.9067	80.3667	86.0167	105.76	59.45	GET3
novel.5869.12	K01555	3.27667	3.82	2.44333	4.53333	1.43667	11.2767	4.44333	8.62	12.04	2.21	1.82333	FAH
novel.5869.13	K01555	137.57	98.4767	126.397	107.163	111.023	226.763	105.58	95.3433	299.513	123.28	89.0467	FAH
Pha005469	K01555	24.6467	45.4233	22.64	28.93	49.22	79.4933	53.2133	61.92	82.14	74.2933	17.1833	FAH
Pha004777	K01556	0	0	0	0	0	0	0	0	0	0	0	kynU
novel.5052.2	K01556	0	0	0	0	0	0	0	0	0	0.153333	0	kynU
novel.5052.3	K01556	0	0	0	0	0	0	0	0	0	0	0	kynU
novel.5052.4	K01556	10.9167	10.2267	9.49667	9.27333	7.41333	8.59667	10.0833	6.13667	11.42	5.63333	10.53	BNA5-1
novel.5052.5	K01556	0	0	0.0533333	0	0	0	0	0	0.0766667	0	0	kynU
novel.5052.6	K01556	16.59	19.8367	17.1933	15.1733	12.89	16.07	23.2833	12.0067	16.7967	18.0267	15.14	kynU
novel.5052.7	K01556	0	0	0	0	0	0	0.283333	0	0	0.276667	0	kynU
Pha000019	K01557	4.66333	13.5	3.86333	7.22667	7.76667	11.22	16.8633	10.17	11.2667	18.64	4.24	FAHD2
Pha001561	K01568	60.4933	36.2067	61.9567	20.59	32.28	60.0567	46.8533	31.9633	66.8133	34.3267	228.56	kdc
novel.1635.1	K01568	0	0	0.216667	0	0.0966667	0	0.213333	0	0.123333	0.46	0	kdc
novel.1635.2	K01568	0.363333	0.256667	1.29	0.37	0.283333	0.95	0.503333	0.166667	0.416667	0.626667	1.99333	kdc
Pha006424	K01581	45.2833	96.6033	55.36	39.82	133.553	80.6433	120.233	179.513	69.8767	119.383	158.293	azin2
Pha004886	K01586	12.1267	32.4333	11.8433	13.06	22.0233	8.71667	11.5667	32.5867	8.26	12.91	22.8533	lysA
Pha006658	K01586	27.4467	69.8133	25.1467	43.44	24.7833	20.69	53.4567	34.69	13.2633	66.8967	21.9933	LYSA
Pha004854	K01595	11.95	32.3267	14.02	11.2833	26.54	20.4033	61.6033	29.48	7.60667	52.5867	30.3	PPC3
novel.5134.1	K01595	1.76667	8.44667	2.39333	3.05333	9.75667	5.49	25.6	12.0333	2.97333	15.24	15.5767	PPC3
novel.5134.2	K01595	2.89667	6.21333	3.56667	4.67	2.84	3.14	3.55333	0	0.646667	4.07667	0.37	PPC1
novel.5134.3	K01595	0.863333	2.24333	0.326667	0	5.59333	2.96333	13.1467	5.82667	1.52333	12.6933	16.6233	PPC1
Pha007777	K01598	0.726667	0.436667	0.43	0.183333	0.753333	0.823333	1.09333	0.576667	0.726667	0.66	1.06	HAL3
novel.8613.1	K01598	0.603333	0.67	0.643333	0.806667	0.833333	0.4	0.663333	0.436667	0.62	0.603333	1.02667	HAL3
novel.8613.2	K01598	0.543333	0.796667	0.816667	0.526667	0.503333	0.693333	1.13667	0.57	0.896667	0.86	1.74333	HAL3
novel.8613.3	K01598	0.1	0.383333	0	0	0.0166667	0	0.27	0.0566667	0.1	0.266667	1.18	HAL3
novel.8613.4	K01598	0.12	0.573333	0.343333	0.26	0.32	0.383333	0.7	0.463333	0.35	0.446667	0.126667	HAL3
Pha007458	K01599	8.03	28.0333	0	0	12.1533	18.7433	41.4833	3.33333	12.8333	9.50667	0	hemE
novel.8225.1	K01599	137.253	173.84	153.437	194.913	114.803	162.92	309.857	187.367	131.403	372.06	63.9	hemE
Pha006623	K01601	0.0333333	0.146667	0.0166667	0.0766667	2.33333	0.07	0.166667	1.91	0.03	0.276667	0	rbcL
novel.8979.1	K01601	0.0233333	0.336667	0.05	0.0766667	1.54667	0.133333	1.32667	0.946667	0.46	0.796667	0.58	rbcL
Pha006129	K01609	65.6433	51.6167	66.92	73.5333	23.1767	64.1667	58.1667	31.6	55.07	79.2233	22.2433	trpC
Pha003579	K01610	2011.59	1857.07	1830.48	4706.51	302.137	2986.28	1141.33	504.717	3215.5	1562.28	695.773	pckA
Pha000846	K01611	4.97	26.8767	4.49333	7.33333	28.6633	6.38667	23.7767	36.03	3.98	20.0867	27.2367	amd1
novel.909.3	K01611	1.12	0.523333	0.816667	0.983333	0.663333	0.336667	0.68	0.496667	0.483333	0.836667	3.66667	amd1
novel.909.4	K01611	8.28333	41.5067	7.23	13.5467	55.5933	11.49	42.5067	66.7767	7.21	32.5433	44.3967	amd1
Pha006484	K01623	61.7733	28.3	45.47	53.47	14.1467	10.9	20.3333	16.62	14.5133	16.6933	35.7167	FBA4
novel.7065.1	K01623	22.64	15.9167	24.06	19.4133	18.1967	30.6167	23.41	18.86	31.61	21.9333	7.70333	FBA4
novel.7065.4	K01623	49.0267	11.8467	24.4533	44.9933	1.29667	33.0467	2.19667	2.23333	55.9067	2.45	7.74667	FBA4
Pha007425	K01623	1.67	0	0.24	0.0566667	1.95667	0	1.65667	2.35333	0	0.446667	0.126667	FBA6
novel.8183.1	K01623	1.80667	4.72333	2.48667	1.96	7.67667	6.07	7.72667	8.12333	7.09667	8.54667	2.81667	FBA6
novel.8183.2	K01623	0.0433333	0.0366667	0.05	0.0466667	0.206667	0.08	0.213333	0.08	0.0433333	0.00666667	0	FBA6
novel.8183.3	K01623	0.06	0.08	0.04	0.0566667	0.24	0.116667	0.103333	0.573333	0.03	0.23	0.03	FBA6
Pha007459	K01623	59.9467	91.3	84.5933	74.2433	248.793	34.8533	273.537	468.27	13.62	371.407	53.4833	FBA2
novel.8226.1	K01623	4.14333	7.42	3.12667	1.62333	4.60333	4.20667	6.68	3.57333	2.60667	7.95333	2.23667	FBA4
novel.8226.2	K01623	5.02	5.99667	9.61	8.45333	18.1067	4.39333	19.1533	35.76	4.23667	30.01	4.47333	FBA4
Pha008165	K01623	20.72	28.7333	20.2467	18.4033	29.2267	26.84	44.32	24.55	34.3633	29.8133	33.57	FBPA
Pha008907	K01623	77.57	117.757	79.9567	103.54	257.043	63.67	429.38	431.4	28.3467	523.07	51.63	FBA5
novel.9951.1	K01623	56.24	67.09	79.23	104.377	81.89	33.9133	151.88	165.05	10.7833	257.263	14.6267	FBA3
Pha007538	K01624	919.95	1418.25	640.363	605.283	1651.92	539.377	2166.63	1806.87	424.48	3498.01	381.607	fba
Pha004287	K01626	30.9733	73.9133	25.9133	57.03	108.623	70.5867	128.417	131.257	54.97	145.067	49.48	DHS1
Pha004509	K01626	36.18	87.0233	33.79	68.8833	55.6667	75.11	106.267	60.4167	66.28	107.623	58.5567	SHKB
Pha005704	K01626	8.80667	22.25	6.09	11.1867	14.38	6.46	2.66667	13.2267	3.20667	7.17333	0	SHKB
novel.6132.2	K01626	6.13	9.96	9.26667	1.83667	54.06	9.33667	15.0733	55.3433	11	14.05	18.5867	SHKB
Pha002905	K01633	1.45667	1.60667	1.41667	1.83	0.326667	1.26667	2.36	0.436667	1.61	1.51333	1.01667	folB
novel.2905.6	K01633	0.836667	1.32	1.19	0.696667	0.89	1.27667	1.05	0.37	0.983333	1.67333	0.283333	folB
novel.2905.7	K01633	1.57	1.78333	2.01667	1.60333	0.383333	1.57	1.78667	0.323333	1.66	1.35	0.926667	-
Pha007096	K01647	0.416667	0.38	0.283333	0.726667	0.07	0.453333	0.183333	0.05	1.12667	0.15	0.13	CSY3
novel.7797.10	K01647	1.47	1.19	0.97	1.24	0.373333	2.14	0.323333	0.14	2.82667	0.416667	0.993333	cshA
novel.7797.11	K01647	0	0	0	0	0	0	0	0	0	0	0	CSY3
novel.7797.12	K01647	1.09667	0.693333	0.963333	0.99	0.03	1.71	0.773333	0.333333	3.04667	0.51	0.466667	CSY3
novel.7797.13	K01647	106.097	78.77	79.87	154.81	13.8067	221.56	47.1467	17.94	306.407	49.9767	61.7233	CSY3
novel.7797.14	K01647	3.14	1.77333	1.13667	1.75333	1.67	5.76333	0	1.12667	5.57333	0.206667	1.45667	CSY3
novel.7797.15	K01647	0	0	0	0	0	0.0266667	0	0	0	0	0	CSY3
novel.7797.2	K01647	0.403333	0.0733333	0.246667	0.8	0.136667	0.85	0.103333	0.103333	0.67	0.306667	0.38	CSY2
novel.7797.3	K01647	0.57	0.296667	0.626667	0.55	0.253333	2.78	0.643333	0.376667	0.31	0.373333	0	cshA
novel.7797.4	K01647	1.85667	1.40667	1.61667	3.22667	0.32	4.24333	0.89	0.26	3.95667	1.09333	1.24667	CSY3
novel.7797.5	K01647	4.51	2.47333	3.12	6.94	0.923333	7.89667	0.95	0.673333	11.2167	1.95	2.41	cshA
novel.7797.6	K01647	2.8	1.88333	2.05333	3.01	0.64	5.35667	1.83333	1.05333	8.61	1.20667	1.30667	CSY3
novel.7797.7	K01647	4.46	4.57333	3.22	7.02333	1.24	9.64667	2.56	1.41667	14.83	2.54	3.77333	CSY3
novel.7797.8	K01647	9.63333	7.31667	11.48	12.3	9.02333	14.1033	7.33	9.67	5.61333	5.71	0.8	CSY3
novel.7797.9	K01647	0.886667	0.983333	0.646667	1.24	0.196667	1.40333	1.01667	0.34	2.84333	0.67	1.17333	CSY3
Pha007354	K01647	16.4467	76.82	14.33	26.7333	35.71	15.1567	42.6667	46.8	8.95	48.41	24.4067	cs
Pha007085	K01648	29.23	52.7367	29.4133	41.92	13.3033	24.75	46.1367	18.1667	15.9633	45.3933	23.3667	ACLA-3
Pha007369	K01648	25.0733	54.62	27.4767	32.6233	21.42	26.7533	44.14	21.54	23.5067	46.6667	15.0467	ACLB-1
Pha009174	K01648	20.6633	40.3967	20.41	16.97	30.28	19.3133	31.2233	28.0433	19.2967	22.6733	10.3567	acly
Pha002390	K01649	4.05333	6.63333	3.93333	5.64	8.15	9.72	13.3367	8.15667	9.35667	16.2767	4.73	cimA
Pha005104	K01649	2.62667	4.08667	2.48333	2.42	5.77	2.85667	9.15333	4.93	2.37333	4.97667	3.2	leuA
novel.5453.1	K01649	0.73	1.45	1.03333	0.976667	2.17333	1.04	1.69667	1.37333	1.05667	0.933333	0.98	leuA
novel.5453.15	K01649	0.213333	0	0	0	4.04	0.253333	0.416667	0	0	0.613333	0.0166667	leuA
novel.5453.2	K01649	55.4267	62.9367	54.7267	36.52	276.87	27.8033	72.4733	193.647	16.9867	47.1367	21.8267	leuA
novel.5453.3	K01649	0	0.07	0	0	0	0.0733333	0	0	0	0.04	0	leuA
novel.5453.4	K01649	0.14	0.123333	0.116667	0.196667	0.586667	0	0.713333	0.286667	0.126667	0.243333	0.26	leuA
novel.5453.6	K01649	0.14	0.363333	0.14	0.203333	0.86	0.556667	0.503333	0.616667	0.366667	0.556667	0	leuA
Pha004032	K01657	13.2433	22.03	12.73	11.6	58.7067	14.3333	36.8167	41.5433	9.96667	26.1467	18.7967	ASA2
Pha006520	K01662	46.11	53.1567	71.0367	26.56	81.22	23.67	49.5433	98.9367	22.2333	61.0933	34.0833	dxs
Pha008115	K01662	2.61333	17.8067	3.13667	5.12667	9.24	8.52333	13.8233	13.2733	5.78667	13.85	8.97667	dxs
Pha008490	K01663	8.15667	17.5567	7.64333	6.46667	12.3167	15.2067	16.7767	16.3167	15.0433	17.4667	2.34	hisHF
novel.9473.2	K01663	0.546667	4.85	2.92333	3.37667	11.6233	1.54333	2.96	6.39333	0	2.36333	0.606667	hisHF
novel.9473.4	K01663	5.5	6.57333	3.35667	6.45	41.23	2.15333	10.05	20.99	0.09	3.76333	5.28	hisHF
novel.9473.5	K01663	0	0	0.0833333	0.11	0.28	0	0.0833333	0.83	0.11	0.31	0	hisHF
Pha004502	K01669	10.95	20.7067	9.15	9.09	29.7333	24.3767	28.4267	28.9133	34.3467	24.6633	17.8333	phr
Pha004592	K01669	93.5733	168.2	109.583	180.657	57.3233	151.043	202.333	95.96	120.85	242.217	100.16	cry
Pha005495	K01669	2.28333	4.48	1.54	1.66	4.76	4.99	10.3	5.14667	5.00333	7.61	2.41667	cry
Pha008305	K01669	12.22	9.63	14.24	20.2233	2.93333	9.21	44.66	6.83	5.14	36.6333	21.0167	-
novel.9872.1	K01669	0.123333	0.283333	0.163333	0.0566667	0.856667	0.913333	0.66	0.336667	0.793333	0.573333	8.74667	cry
novel.9872.2	K01669	0.313333	1.36	0.23	0.43	1.74667	0.573333	2.51667	2.98	0.113333	1.90333	0.0266667	cry
Pha000310	K01673	9.36333	13.9933	8.66	5.53	21.68	10.1333	14.1367	20.9167	9.04333	8.35	30.46	mtcA2
Pha003616	K01673	16.7467	62.77	13.97	53.7867	388.977	44.61	350.767	555.627	27.8	343.22	41.2833	can
Pha005079	K01673	0	0.143333	0.0966667	0.0733333	0.143333	6.23333	11.0867	0.583333	8.33333	4.54	3.93667	can
novel.5418.1	K01673	11.49	8.56	12.1267	9.37667	4.17667	7.73	6.3	3.5	8.15667	7.78	4.81667	can
novel.5418.2	K01673	0.996667	0.193333	0.626667	0.576667	0.746667	1.16	1.78667	0.93	2.16	0.916667	1.44667	can
novel.5418.3	K01673	3.04	3.3	3.35	2.20333	4.92	10.1733	11.25	4.55667	12.6333	6.67667	4.03667	can
Pha001232	K01674	0.0166667	0.13	0.0833333	0.0166667	0.0166667	0.09	0.0866667	0.17	0.05	0.143333	3.36667	ecaA
Pha003347	K01674	1.71	3.12	1.38	2.73	0.153333	4.01667	12.6867	2.17	1.59333	4.66	0.613333	ecaA
novel.3369.1	K01674	1.89	4.20333	2.15667	3.00667	2.05667	4.44333	12.56	3.12	3.37667	8.03667	14.4367	ecaA
novel.3369.11	K01674	0.766667	1.19667	1.27	1.20667	0.336667	0.38	2.93	0.08	0.333333	1.30667	0	ecaA
novel.3369.12	K01674	0.913333	1.75667	0.643333	1.43	0.156667	0.376667	0.273333	0.846667	0.69	0.8	0	ecaA
novel.3369.13	K01674	0.516667	0.893333	0.163333	1.02	0.34	0.42	1.53667	0.15	0.59	1.91333	0.25	ecaA
novel.3369.14	K01674	0.03	0.153333	0	0	0	0	0	0	0	0	0	ecaA
novel.3369.2	K01674	0.183333	1.01667	0.173333	0.976667	0.176667	1.69333	3.02667	0.83	0.996667	0.553333	1.03	ecaA
novel.3369.3	K01674	0	0.376667	0.143333	0.916667	0.0633333	0.313333	1.69333	0.216667	0.836667	0.596667	0.76	ecaA
novel.3369.4	K01674	0	0	0	0	0	0	0.153333	0	0	0.19	0	ecaA
novel.3369.5	K01674	0.36	0.476667	0.493333	0.346667	0.103333	0.19	0.46	0	0.176667	0.17	0.186667	ecaA
novel.3369.6	K01674	0	0	0	0	0	0	0	0	0	0.00333333	0	ecaA
novel.3369.7	K01674	0	0.186667	0	0.0733333	0	0	0	0	0.0766667	0	0	ecaA
novel.3369.8	K01674	0	0.24	0.13	0.24	0	0.146667	1.30667	0	0.06	0.26	0.0566667	ecaA
novel.3369.9	K01674	0.95	3.20333	1.97667	2.57	2.11333	3.25333	8.23667	1.89667	3.36	4.61	8.94	ecaA
Pha004099	K01674	1.13333	1.65	0.77	1.42	1.03	5.57667	3.97667	0.68	5.91	3.89	4.31333	-
novel.4241.3	K01674	7.54	29.0033	10.8833	71.0067	32.53	24.5067	14.2	13.6767	22.8567	7.90333	57.7167	-
Pha005584	K01674	0	0.11	0	0	0	0.153333	0	0	0	0	0	cah
novel.6012.1	K01674	0.573333	0.0266667	0.773333	0.02	0.383333	0.05	0.396667	0.716667	0.00333333	0.186667	0.0133333	cah
novel.6012.10	K01674	0.303333	0	0	0	90.7267	0	72.4933	108.373	0	32.6733	0.0466667	cah
novel.6012.11	K01674	0.0866667	0.59	0	0.236667	0.403333	0.0266667	0.796667	0.853333	0.09	0.123333	0.54	cah
novel.6012.2	K01674	0.0866667	0	0	0.02	0.233333	0	0.22	0.376667	0.103333	0.0733333	0	cah
novel.6012.3	K01674	0.14	0	0.53	0	0.263333	0	0.416667	0.226667	0	0.22	0	cah
novel.6012.4	K01674	0.71	0	0.133333	0	1.13333	0	0.786667	0.686667	0.0966667	0.776667	0	cah
novel.6012.5	K01674	1.74333	0.12	0.94	0.0166667	0.606667	0.303333	0.94	1.28	0.306667	0.263333	0.0666667	cah
novel.6012.6	K01674	3.80333	0	0.0333333	0	3.60333	0.0166667	4.29667	4.68	0	3.51333	0	cah
novel.6012.8	K01674	4.42	0.0333333	0.0466667	0	96.1167	0.05	161.137	133.277	0	96.8733	0	cah
novel.6012.9	K01674	0.453333	0	0	0	72.48	0	116.04	102.19	0.0233333	94.14	0.04	cah
Pha006063	K01674	1.02333	1.2	1.13333	0.803333	0.976667	1.65	1.39333	0.786667	1.54333	1.05	52.8433	ACA4
Pha006548	K01674	0.113333	0.0566667	0.246667	0.133333	0.0733333	0.383333	0.0566667	0.186667	0.35	0.12	0.0966667	Ca5a
Pha007936	K01674	1.01	2.14	0.73	0.34	4.27333	0.726667	2.90333	5.96	0.766667	1.61	0.42	ecaA
Pha008552	K01674	0.0166667	0.103333	0.0766667	0.0366667	0.473333	0.373333	0.296667	0.43	0.366667	0.223333	0.263333	DB3L
Pha009051	K01674	0.26	0.15	0.276667	0.116667	0.146667	0.116667	0.22	0.346667	0.0933333	0.25	1.10333	cah
Pha009112	K01674	0.333333	5.08667	0.736667	1.76	7.83	4.09333	5.22667	4.44333	4.10333	4.33667	0.706667	ecaA
novel.10208.2	K01674	0.356667	0.516667	0	0	0	0.61	0	0	0	0.52	0	ecaA
novel.10208.3	K01674	0.576667	2.99667	0	0.616667	2.56333	1.93667	1.15667	4.57	3.15	4.52	0.333333	ecaA
novel.10208.4	K01674	0.306667	2.35	1.02333	0	2.5	3.50333	2.89333	2.98333	2.80333	1.42	0	ecaA
novel.10208.5	K01674	1.29333	8.1	0.453333	0.463333	11.0833	6.54667	8.94	11.6333	5.82	4.61667	4.57	ecaA
Pha009181	K01674	0.0966667	0.44	0.126667	0	0.48	0.25	0.9	0.816667	0.156667	0.726667	0.163333	cah
Pha003042	K01679	65.6233	109.957	62.86	39.41	102.157	107.153	400.913	116.973	77.7367	760.117	19.1067	FH
Pha008258	K01681	306.95	207.673	299.797	214.98	716.54	450.583	187.03	626.053	316.917	170.547	90.65	-
novel.9215.2	K01681	2.56667	23.4867	1.85	3.76	290.29	49.62	75.3267	258.53	94.4433	26.67	55.28	-
Pha008900	K01687	27.5	32.8633	16.84	8.01	268.237	21.8433	62.9033	164.243	14.4667	35.7633	16.8633	ilvD
novel.9941.1	K01687	19.3733	12.6933	35.0467	10.64	72.3367	7.96	12.0367	49.1267	4.67	13.3867	1.16667	ilvD
Pha003321	K01689	61.1	108.9	68.4867	85.31	64.2233	50.3467	95.42	66.7567	36.67	112.583	22.14	enol-1
novel.3334.3	K01689	24.3233	36.3167	19.5267	16.3833	78.25	4.55667	122.717	88.5467	1.38333	128.48	12.5	enol-1
Pha004529	K01689	183.843	275.887	198.527	187.98	144.443	141.65	172.457	169.223	136.493	235.533	88.25	Eno1
Pha005758	K01689	3.92333	8.79667	4.58667	4.94667	4.77667	3.79667	11.5867	6.80667	2.48667	9.42333	7.97333	enol-1
Pha007627	K01693	24.27	45.2933	18.38	16.92	71.5967	48.82	72.4133	83.3167	49.41	73.9933	20.3567	hisB
Pha003134	K01696	9.88	10.19	9.00667	11.99	6.45	15.9133	8.88333	9.41	11.55	11.48	2.67333	trpB2
novel.3147.3	K01696	32.9967	48.9133	29.6167	34.1133	77.6133	72.9967	90.82	69.7	77.3067	74.2467	51.9533	trpB2
Pha003136	K01696	9.88	10.19	9.00667	11.99	6.45	15.9133	8.88333	9.41	11.55	11.48	2.67333	trpB2
novel.3148.7	K01696	2.79667	3.07667	2.52667	2.78	3.09	3.08333	2.99	3.25333	2.84	3.26333	0.84	trpB2
Pha003244	K01698	0.12	0.0933333	1.81	0.0166667	0	0	0.123333	0	0.0166667	1.09667	0	HEMB
novel.3251.2	K01698	14.9633	44.16	5.72	16.7633	37.5967	25.9533	48.5433	40.79	26.84	35.6467	36.5467	HEMB
novel.3251.3	K01698	6.71667	5.96	7.87667	8.89667	0.18	6.71	3.67333	4.48333	6.44	18.91	3.08	HEMB
novel.3251.5	K01698	35.8267	43.5867	49.59	54.3267	13.1667	27.76	53.4867	27.3433	14.5067	65.0267	7.95	HEMB
Pha006101	K01703	158.053	143.263	153.59	138.59	109.07	107.21	158.49	131.44	81.3133	173.937	69.6	IIL1
Pha008829	K01704	340.747	261.42	285.433	161.007	515.49	274.913	194.74	734.22	216.217	223.447	61.5667	SSU1
Pha003124	K01714	83.4533	98.1667	74.95	74.51	41.6667	60.9767	98.8867	49.6433	54.2833	112.353	23.6633	dapA
Pha000227	K01719	1.32333	1.44333	0.443333	0.66	2.12	2.52333	6.17667	3.96	3.14333	5.65667	1.26333	UROS
novel.230.10	K01719	0	0	0	0	0	0.836667	0.15	0	0.336667	0.166667	0	UROS
novel.230.11	K01719	0	0	0	0.16	0	0	0.1	0	0	0.363333	0	UROS
novel.230.12	K01719	0.63	1.38333	0.02	0.633333	0.426667	1.16333	0.706667	0.896667	1.41333	2.09	0	UROS
novel.230.13	K01719	0.953333	0.756667	2.48667	3.36	0.49	0.473333	2.11	1.07	0.643333	4.74667	0	UROS
novel.230.2	K01719	0.29	1.41667	1.14333	0	2.19667	2.04	3.05667	3.26	1.98	3.48333	1.5	UROS
novel.230.3	K01719	1.28333	1.54333	1.80333	1.39	1.39667	0.976667	1.63333	0.36	0.403333	1.19667	0	UROS
novel.230.4	K01719	1.43667	1.18333	0.0833333	0.783333	0.743333	0.57	0.793333	0.74	0.273333	0	0.396667	UROS
novel.230.7	K01719	0.28	0.126667	0.15	0	0.203333	0.956667	1.38	0	0	0.636667	0	UROS
novel.230.8	K01719	0	0	0	0.336667	0.226667	0.286667	0	0	0.246667	0.163333	0	UROS
novel.230.9	K01719	0.84	0	0	0.15	0	0.166667	0	0	0	0	0	UROS
Pha001145	K01724	427.36	295.25	356.393	612.063	98.98	1246.19	232.2	110.777	1654.03	322.217	508.347	PDL2
novel.1223.1	K01724	10.5133	6.92	12.32	10.8567	7.98667	17.54	7.42	5.44	22.5233	6.76333	15.3467	PDL2
novel.1223.2	K01724	0.29	0.206667	0.143333	0.13	0.983333	0.04	0.243333	0	0	0	0.39	PDL2
novel.1223.3	K01724	0.466667	0.14	0.94	0.726667	0.243333	0.59	0.123333	0.193333	0.263333	0.246667	0.796667	PDL2
novel.1223.4	K01724	4.24667	2.55	5.05333	3.09667	3.47667	0.526667	4.69333	6.13667	0.433333	2.03	19.3967	PDL2
novel.1223.6	K01724	2.32667	1.61333	1.50667	1.23667	6.48333	2.01333	3.61	4.51667	2.84667	3.32	0.466667	PDL2
Pha004154	K01725	0	0.276667	0.17	0.0466667	1.43667	0.166667	1.03	1.34333	0.173333	1.09667	0.466667	CYN
novel.4315.1	K01725	0.16	0.56	0.2	0.19	1.64	0.446667	1.03	1.86667	0.36	0.8	0.49	CYN
novel.4315.10	K01725	3.17333	1.64667	4.32	3.58333	8.40333	8.07667	5.78	6.28667	5.58	1.82667	5.28	CYN
novel.4315.11	K01725	33.7	11.9933	31.1367	21.9033	0.486667	5.84667	2.33667	4.32333	4.02333	4.72333	0.226667	CYN
novel.4315.14	K01725	0.786667	0	0	0	0	0	0	0	0	0	0.576667	CYN
novel.4315.15	K01725	0.02	0	0.0366667	0.0466667	0.05	0.0933333	0	0	0.0533333	0.0333333	0	CYN
novel.4315.16	K01725	0	0.0633333	0.00333333	0	0.04	0	0.08	0	0.0533333	0	0.03	CYN
novel.4315.17	K01725	0.87	0.01	1.66333	1.49333	0.263333	0.516667	0.556667	0.06	0.286667	0.173333	0.24	CYN
novel.4315.18	K01725	1.04667	0	0.313333	0.303333	0.336667	0.0233333	0.71	0.00666667	0.00333333	1.28333	0	CYN
novel.4315.19	K01725	0.0866667	0.123333	0.23	0	0	0.0866667	0.0366667	0	0	0	0	CYN
novel.4315.20	K01725	3.78667	1.03667	9.81	2.26333	1.36667	1.16333	1.41	0.963333	1.63667	0.6	1.83333	CYN
novel.4315.21	K01725	37.6233	27.5467	37.0367	27.2033	16.49	20.5867	21.4467	9.31667	16.77	13.4933	25.39	CYN
novel.4315.22	K01725	0	0	0	0	0	0	0	0	0	0	0	CYN
novel.4315.3	K01725	0	0.163333	0	0.03	0.196667	0	0	0	0.0933333	0.236667	0	CYN
novel.4315.4	K01725	0.15	0.1	0.243333	0.156667	0.06	0.29	0.176667	0.103333	0.0933333	0.0333333	0.173333	CYN
novel.4315.5	K01725	0.336667	0	0.153333	0	0	0	0.126667	0.07	0.0433333	0.17	0.15	CYN
novel.4315.8	K01725	1.22333	0.803333	5.70333	0.766667	0	2.31	0	0	0.00666667	0	0	CYN
novel.4315.9	K01725	0.0933333	0.0566667	0	0.00333333	0.09	0.183333	0	0.05	0	0	0.0233333	CYN
novel.4333.1	K01725	218.143	282.167	144.113	180.717	249.637	246.22	253.147	172.29	234.75	172.1	166.747	CYN
Pha004832	K01725	12.2067	31.1667	7.82333	6.10667	86.8833	12.36	25.2933	109.48	12.8767	28.39	20.4767	CYN
Pha006020	K01726	19.4533	44.0733	22.03	32.7033	21.3633	16.0767	36.7633	24.8967	11.0867	42.68	12.0367	GAMMACA1
novel.6537.1	K01726	1.57667	2.20333	1.09333	2.03667	1.28667	1.63667	4.83	2.38667	1.12333	4.63667	0.636667	GAMMACA1
novel.6537.2	K01726	0.77	2.6	1.39667	2.07333	1.33667	3.35333	10.45	5.27333	3.14333	10.26	2.36	GAMMACA1
novel.6537.3	K01726	0.206667	0.133333	0	0.0833333	0	0	0.25	0.286667	0.433333	0.443333	0.34	GAMMACA1
novel.6537.5	K01726	3.03667	5.16333	2.15667	2.57667	7.18667	3.12667	10.78	5.70667	2.4	5.89667	3.34333	-
novel.6537.6	K01726	0	0	0	0	0	0	0	0	0	0	2.10333	-
Pha007967	K01726	14.41	63.5567	13.2233	29.5633	36.1967	24.0967	66.0467	52.43	16.6567	64.4133	23.05	GAMMACA1
novel.8852.1	K01726	4.85333	12.2667	6.37667	13.36	4.96333	7.50333	10.3	9.33333	3.77667	10.4167	2.06333	GAMMACA1
Pha008930	K01726	0	19.7	0	9.41333	4.21333	2.39333	11.1933	4.96333	0.606667	9.87333	4.08333	GAMMACA1
novel.9977.1	K01726	9.24	26.3333	9.50333	16.8267	15.8467	14.4933	22.39	21.81	11.4867	25.6767	10.88	GAMMACA1
Pha009062	K01733	50.05	78.1167	58.4233	84.8533	39.21	68.3767	92.6833	37.3067	52.6633	100.467	12.4733	TS1
novel.10148.1	K01733	15.12	15.3267	16.99	23.09	4.29667	12.0633	13.0267	7.50667	5.98667	19.5367	0	TS1
novel.10148.2	K01733	8.94	21.58	18.4033	27.55	10.1733	19.8367	26.43	14.74	11.74	19.2033	6.30333	TS1
novel.10148.3	K01733	6.81667	8.50333	4.92333	5.55667	3.22	8.55333	6.28333	3.06	11.4033	19.0767	3.38333	-
Pha009063	K01733	20.6533	77.7967	20.9133	36.4567	52.01	92.1967	148.827	65.09	86.6767	121.63	72.91	TS1
Pha005290	K01735	0.683333	1.43667	0.633333	0.533333	0.69	0.65	1.06333	0.92	0.6	0.796667	0.433333	acbC
novel.5655.13	K01735	7.31667	3.73333	4.78333	2.86	15.3533	4.91333	18.2633	18.2833	4.77667	12.6667	15.7833	acbC
Pha005322	K01735	28.34	65.29	25.3767	28.1133	57.6667	39.8633	44.27	68.07	42.5933	48.7867	42.9033	Ava_3858
novel.5694.2	K01735	0.1	0.29	0.226667	0.0333333	0.273333	0.296667	0.216667	0.44	0.16	0.373333	0.566667	Ava_3858
novel.5694.3	K01735	0.236667	0.276667	0.14	0.1	0.446667	0.29	0.313333	0.233333	0.186667	0.43	0	Ava_3858
novel.5694.4	K01735	0.176667	0.223333	0.113333	0.0666667	0.08	0.00666667	0.17	0.343333	0.17	0.216667	18.65	Ava_3858
novel.5694.5	K01735	0.3	0.1	0.11	0	0.72	0.486667	0.426667	0.606667	0	0.3	15.71	Ava_3858
novel.10092.3	K01735	9.88333	13.9767	13.4967	13.9167	4.85333	9.30667	6.63	6.36667	5.92333	14.7867	0.913333	aroB
novel.10092.5	K01735	4.97667	20.5333	3.20333	3.88	21.8933	12.9033	23.27	26.7233	13.6733	21.15	12.9067	aroB
Pha009021	K01735	0	0.03	0	0	0	0	1.01	0	0.636667	1.36667	0	aroB
Pha007894	K01736	15.15	20.0567	10.0933	14.3933	21.5233	22.7533	27.9133	25.6033	16.7033	34.2967	4.96667	aroC
novel.8761.1	K01736	0.3	0.24	0.396667	0.463333	0.746667	0.23	0.643333	0.15	0.846667	0.626667	0.353333	aroC
novel.8761.2	K01736	0.236667	0.603333	0.313333	0.0733333	0.933333	0.453333	0.623333	0.9	0.333333	0.816667	0	aroC
novel.8761.3	K01736	0.42	0.496667	0.17	0.42	0.716667	1.30667	1.76667	3.07667	0.693333	1.44667	0.38	aroC
novel.8761.4	K01736	0	0	0.0766667	0	0	0.09	0	0	0	0.133333	0	aroC
novel.8761.5	K01736	4.81667	16.9333	7.81	4.92667	10.2767	7.63667	20.1933	14.6267	11.8733	16.83	9.43	aroC
Pha005205	K01737	3.19333	2.86667	1.98667	3.95333	2.33667	16.96	1.67667	1.22	23.3967	1.57667	4.47333	ptsA
novel.5570.1	K01737	2.01	0.573333	0.1	2.28667	0.35	4.08667	0.146667	0.29	3.62667	0.403333	3.11	ptsA
novel.5570.2	K01737	0	0.95	0.743333	0	0.256667	3.35667	0.933333	0.53	6.15	0.176667	0	ptsA
novel.5570.3	K01737	0.0166667	0	0.723333	0.68	0	0	0.0766667	0	1.41667	0.226667	0.0333333	ptsA
novel.5570.4	K01737	0.153333	0.34	0.236667	0.77	0.33	1.33667	0.13	0.413333	2.38333	0.23	0	ptsA
Pha000124	K01738	125.123	297.137	133.71	399.037	100.153	228.933	180.273	125.913	194.877	226.48	100.453	-
Pha004015	K01739	60.42	92.51	69.17	98.4333	46.9733	78.0633	97.02	56.7133	62.28	108.48	33.05	CGS1
Pha002848	K01749	28.73	39.43	31.7633	40.6767	23.09	43.7933	113.153	44.9533	26.0767	114.503	6.57333	HEMC
novel.2846.1	K01749	7.31333	12.8533	9.29667	9.48	10.2167	11.4167	38.63	16.14	10.4233	32.63	9.15	HEMC
novel.2846.2	K01749	3.11667	7.53333	3.81	5.38333	6.79667	12.2933	35.7733	16.5367	4.02667	30.0933	6.94	HEMC
Pha007787	K01754	7.94333	17.6633	6.83	7.56	20.65	15.7033	22.5067	20.7933	17.73	24.1467	14.5333	ilvA
Pha002206	K01755	55.5467	89.9233	57.39	54.44	97.0267	51.8	71.26	110.787	46.4633	78.65	41.37	argH
novel.1772.10	K01756	0	0	0	0	0.906667	0.0466667	0	0.643333	0.15	0	0	ADSL
novel.1772.11	K01756	0.97	1.4	2.01333	0.29	0.866667	0.76	2.91333	0.296667	0.706667	1.52	1.32	ADSL
novel.1772.12	K01756	0.0233333	0	0	0	0.0733333	0.173333	0	0.226667	0	0.123333	0	ADSL
novel.1772.13	K01756	0.333333	1.05333	0	0.13	0.786667	0.396667	0.393333	0.59	0.17	0.44	1.61667	ADSL
novel.1772.14	K01756	1.49333	1.38333	0.393333	0.996667	0.626667	1.68	3.50667	0	1.64333	2.16667	3.01333	ADSL
novel.1772.15	K01756	1.05333	2.26	1.35667	1.54333	1.73	0.91	2.36333	1.66333	1.32667	1.64667	3.27333	ADSL
Pha004921	K01756	3.80667	19.2167	4.52667	8.19	11.8133	9.11333	25.8	16.5567	8.04333	26.7233	10.4633	Adsl
Pha000240	K01759	12.1367	40.59	11.5467	12.93	37.35	47.0467	95.9633	49.8367	38.3767	86.4	7.01667	At1g67280
Pha006871	K01759	26.7633	48.1633	23.7933	28.1733	25.67	44.7533	66.5233	26.95	40.8433	79.7933	7.28	GLO1
Pha004953	K01760	0	0.106667	0.0966667	0	0	0	0	0	0	0	0.0866667	metC
novel.5258.10	K01760	0	0.0133333	0	0	0	0	0.236667	0	0	0	0	metC
novel.5258.11	K01760	0	0	0	0	0	0	0	0	0	0	0.336667	metC
novel.5258.12	K01760	0	0.0566667	0	0.193333	0	0	0	0.0366667	0	0	0.46	metC
novel.5258.13	K01760	0	0.153333	0	0	0	0	0.02	0	0	0	0	metC
novel.5258.14	K01760	0	0.06	0.08	0.123333	0.0466667	0.15	0.223333	0.0533333	0.106667	0.00666667	0	metC
novel.5258.15	K01760	0.15	0.463333	0	0.21	0	0.403333	1.06	0.453333	0.12	0.776667	0	metC
novel.5258.16	K01760	0	0	0	0	0	0	0	0	0	0	0	metC
novel.5258.17	K01760	0	0.0933333	0.0333333	0.15	0.26	0.0333333	0.0466667	0	0	0	0.0666667	metC
novel.5258.18	K01760	0	0.39	0.0833333	0	0	0	0.426667	0.03	0.0966667	0.0133333	0.32	metC
novel.5258.19	K01760	0.0666667	0.406667	0.21	0.876667	0.373333	0.686667	0.136667	0.36	0.06	1.05333	0	metC
novel.5258.2	K01760	0.116667	0.18	0.12	0.136667	0.113333	0.24	0.24	0.186667	0.166667	0.46	0	metC
novel.5258.20	K01760	0.0666667	0.166667	0	0	0	0	0	0.07	0	0.38	0	metC
novel.5258.21	K01760	0.1	0.426667	0.08	0.0766667	0.166667	0.25	0.0866667	0.176667	0.406667	0.5	0	metC
novel.5258.22	K01760	1.45333	2.05333	2.41667	3.61333	1.11667	2.26667	3.99667	1.93	1.46	3.29333	1.25667	metC
novel.5258.23	K01760	0.83	0.76	0.51	0	0.383333	1.24333	0.463333	0.806667	0.536667	1.75667	0.446667	metC
novel.5258.24	K01760	0	0	0.0833333	0.31	0.0366667	0.106667	0	0	0	0.123333	0.593333	metC
novel.5258.25	K01760	0	0	0	0	0	0.02	0	0	0.09	0	0	metC
novel.5258.26	K01760	0.0933333	0	0.05	0.04	0.0533333	0.11	0.07	0.04	0	0	0	metC
novel.5258.27	K01760	0	0.0766667	0	0	0.0366667	0.0333333	0.0733333	0.03	0.03	0	0	metC
novel.5258.28	K01760	0.17	0.443333	0.07	0.24	0.16	0.1	0	0.12	0	0.47	0.866667	metC
novel.5258.29	K01760	0.163333	1.02	0.273333	0.35	0.0866667	0.443333	0.73	0.246667	0.396667	0.913333	0	metC
novel.5258.3	K01760	0.0266667	0.05	0	0.0266667	0.0333333	0.0766667	0.0933333	0	0.0933333	0.113333	0	metC
novel.5258.30	K01760	0.813333	1.50667	0.696667	0.413333	1.30667	1.94667	2.93667	1.34667	2.14	2.09667	0.906667	metC
novel.5258.31	K01760	0	0	0	0	0	0.0566667	0	0.183333	0.116667	0.113333	0	metC
novel.5258.32	K01760	0.14	0.216667	0	0	0	0	0.356667	0	0.143333	0.396667	0.0166667	metC
novel.5258.33	K01760	0	0	0.03	0.103333	0	0	0	0	0	0	0	metC
novel.5258.34	K01760	2.74667	9.65	2.84333	4.12667	6.61667	10.8433	16.1433	7.97333	8.67333	17.5133	5.11667	metC
novel.5258.35	K01760	0.00333333	0	0	0.0733333	0.0433333	0.0566667	0.143333	0.0466667	0	0	0	metC
novel.5258.36	K01760	0.0233333	0.0633333	0	0.113333	0	0.0566667	0	0	0	0.0266667	0	metC
novel.5258.37	K01760	0	0.03	0.0566667	0	0.06	0	0	0	0.0233333	0.02	0	metC
novel.5258.4	K01760	0.07	0.34	0	0	0	0.09	0.163333	0	0.166667	0	0	metC
novel.5258.5	K01760	0.173333	0	0.0533333	0	0.08	0	0	0	0	0.216667	0	metC
novel.5258.6	K01760	0.37	0	0.456667	0.23	0.28	0.296667	0.243333	0.216667	0.23	0	0	metC
novel.5258.7	K01760	0	0.136667	0	0	0	0	0	0	0	0.103333	0	metC
novel.5258.8	K01760	0	0.0733333	0	0.23	0.103333	0.32	0.193333	0	0.353333	0.423333	0	metC
novel.5258.9	K01760	0	0	0	0	0	0.0333333	0.05	0.0666667	0.143333	0.18	0	metC
Pha007268	K01760	1.57	2.57333	1.40333	1.15667	2.53333	2.85333	5.52	2.02	2.68	4.1	1.02	lhpD
Pha008342	K01760	0.373333	0.373333	0.503333	0.143333	0.15	0.976667	0.903333	0.503333	1.18667	1.01667	0.566667	Snov_0154
Pha002950	K01764	10.42	18.7133	8.11	11.1267	14.8433	17.97	14.2967	14.1233	18.8867	17.83	2.26	HCCS
novel.2952.1	K01764	1.24667	2.12333	1.27333	1.98667	1.35333	1.80333	0.993333	1.48667	1.66667	1.90333	0.16	HCCS
novel.2952.2	K01764	0	0	0	0	0	0.18	0.19	0	0	0	0	HCCS
novel.2952.3	K01764	0.0733333	0.06	0	0	0	0.16	0.07	0	0	0.0566667	0	HCCS
novel.2952.4	K01764	1.91667	8.03	1.11333	1.42667	14.5133	6.35667	12.59	15.2433	7.59	9.89333	6.10333	HCCS
Pha008098	K01770	1.93333	3.36	1.11	2.04	0.193333	2.29333	3.08	1.09333	0.746667	3.41	0.463333	ISPF
novel.9021.2	K01770	0.74	2.28667	1.09333	0.906667	2.68667	1.67	3.50667	3.09667	2.06333	3.00333	0.456667	ISPF
novel.9021.3	K01770	1.32	2.71	1.53333	1.47667	2.57667	1.65667	2.70333	2.37333	1.56333	2.66333	0.623333	ISPF
Pha004814	K01772	123.507	116.603	123.973	126.41	64.4867	86.0367	221.883	117.6	71.16	230.343	40.66	hemH
Pha003425	K01778	23.3733	67.45	19.09	31.0767	70.8933	37.7667	65.7467	77.9333	35.29	86.95	21.73	dapF
novel.6745.1	K01783	41.93	26.1333	33.73	28.3167	14.9067	54.37	55.9467	15.77	62.6033	48.5167	32.05	RPE
novel.6745.2	K01783	2.63333	1.86333	2.39	1.86	1.83667	4.58	4.84667	1.89667	4.66333	3.52333	3.29	RPE
novel.6745.3	K01783	1.93	1.05667	1.25	1.44667	1.37	5.60333	4.27333	1.82333	5.23333	4.73333	1.97333	RPE
Pha006205	K01783	240.923	276.733	163.647	127.557	674.923	91.7933	398.957	694.87	70.72	430.993	91.26	RPE
Pha007269	K01783	0.486667	1.27667	0.843333	0.92	1.11667	1.67333	3.26	0.976667	1.17667	1.94333	0.766667	Os09g0505700
novel.8012.2	K01783	3.8	14.35	7.16333	5.89333	13.9967	18.0267	25.6967	12.63	18.0633	27.6567	3.33	Os09g0505700
novel.8012.4	K01783	6.55333	9.06	3.77667	3.64667	6.65333	10.54	11.86	6.04667	10.7767	12.1733	2.03	Os09g0505700
Pha004609	K01784	12.03	117.393	10.9967	41.9233	111.213	18.68	56.4767	133.423	10.7533	76.0533	32.7167	galE
Pha000085	K01792	0.68	5.04	1.11	2.05667	2.77333	1.14667	4.19333	3.67667	0.86	4.32333	3.31333	-
Pha004560	K01792	12.5467	14.55	20.08	27.6467	2.54667	8.33333	14.7667	6.79667	6.03333	25.5367	0.133333	-
novel.4786.10	K01792	12.6133	43.7367	6.31333	25.6833	26.6367	22.0233	128.753	39.3233	21.7567	89.3433	32.96	-
novel.4786.3	K01792	0	0	0.0266667	0	0	0.08	0	0	0.04	0.16	0	-
novel.4786.4	K01792	0	0	0	0	0	0.02	0	0	0.0933333	0	0	-
novel.4786.5	K01792	0	0	0	0	0	0.36	0	0.04	0.1	0.0666667	0.0833333	-
novel.4786.6	K01792	0.0466667	0.0633333	0.0466667	0.01	0.0266667	0	0.206667	0.113333	0	0.163333	0	-
novel.4786.7	K01792	0.523333	0.726667	0.206667	0.353333	0.63	0.81	1.91667	0.47	0.756667	1.08	0.24	-
novel.4786.9	K01792	26.9767	27.56	31.75	36.25	15.3567	29.79	73.92	18.3967	18.7533	76.6667	19.6567	-
Pha000691	K01800	1.82333	2.99333	1.70333	2.24667	2.78333	2.91333	4.17	2.58	2.83333	3.24333	2.24	GstZ2
Pha000304	K01802	77.6433	181.68	79.2733	73.63	134.293	71.7833	79.63	119.2	62.49	90.9567	87.4867	CYP19-4
Pha002829	K01802	17.6533	60.2	18.2667	56.5367	39.0933	63.62	122.803	72.9567	55.67	201.023	34.0667	FKBP16-3
novel.5693.1	K01802	2.51	11.46	2.79333	4.81333	6.19	4.07667	8.33333	10.4067	3.20333	13.7033	4.50333	fkbp1
novel.8100.2	K01802	0.236667	0.226667	0.05	0.0266667	0.203333	0.75	0.416667	0.293333	1.07	0.496667	1.96	PPIE
Pha007847	K01802	3.44667	7.62	2.66	3.27667	17.1633	7.58333	8.88	15.32	8.24	7.77667	3.65667	CYPA
novel.8688.2	K01802	740.797	2680.07	704.63	1254.13	5296.99	1728.78	3165.39	7273.84	1499.16	4102.38	699.827	CYPA
Pha008670	K01802	16.0467	51.94	16.3333	16.2733	29.3933	25.7167	57.6633	45.0067	26.3767	58.4133	11.37	FKBP13
Pha002775	K01803	8.56	68.9833	10.4167	37.95	72.69	5.11	62.3733	120.563	0.903333	93.8167	8.65333	TPI1
novel.2775.2	K01803	54.6133	197.373	52.4767	91.46	203.857	76.3333	222.837	267.517	61.1133	246.527	83.63	TPI1
Pha008123	K01803	29.5167	54.64	38.48	35.1	63.8633	3.67667	60.33	101.43	1.52667	78.1033	4.97333	-
novel.9055.1	K01803	0.293333	0.446667	0	0	0.4	0	0.85	1.05333	0	0	0	-
Pha001028	K01810	41.6333	70.7533	45.7267	45.15	90.22	139.447	129.063	80.6333	127.643	133.383	47.0767	PGIC1-A
Pha008000	K01810	6.05	28.2233	7.41	13.7367	14.3233	7.96333	23.2133	17.4867	4.31	24.3433	31.7833	PHI1
Pha002564	K01817	0.616667	2.79	0.956667	1.00667	2.51667	1.84667	3.27	3.65667	1.78	4.23667	0.423333	PAI1
Pha003666	K01823	25.3267	54.7833	25.4033	59.2733	21.5867	26.1433	29.8467	31.31	22.3	39.1533	5.53	IDI
Pha003048	K01835	4.78	22.9933	7.15	8.20333	60.27	2.87333	28.07	80.4233	1.30333	33.4033	4.51	At1g70730
Pha009083	K01836	3.57333	9.14333	3.41667	4.68	2.67	2.61333	3.02	2.06667	3.71	4.2	5.63667	PGM3
novel.10170.10	K01836	1.29	3.27333	0.833333	1.94333	1.20333	1.16333	2.62333	1.01333	1.74333	2.05	3.72	PGM3
novel.10170.4	K01836	2.55	7.43667	1.88667	2.74667	5.37	5.33667	10.6067	4.38333	5.09667	7.77667	4.67333	PGM3
Pha007822	K01845	18.8833	36.74	16.79	33.35	10.1	19.53	98.7433	27.6133	8.05	96.1333	12.45	hemL
novel.8671.3	K01845	8.68	16.48	9.66	8.31	33.9833	28.0767	36.3667	39.24	25.1867	56.91	2.91667	hemL
Pha008034	K01847	100.93	56.6167	87.5833	78.7867	31.3567	178.863	85.14	23.1933	195.43	87.98	56.3433	mmcm-1
novel.8938.4	K01847	38.14	25.03	35.5767	30.92	19.4033	77.0667	38.1933	14.4767	92.0533	42.29	39.1733	mmcm-1
Pha003696	K01850	6.39667	10.21	6.60667	5.26667	27.1033	8.33667	34.0167	24.9133	8.03	31.1567	3.64333	aro7
novel.3794.1	K01850	0.1	0.903333	1.67667	1.12	0.13	0	1.63333	0.286667	0.386667	1.61667	0	aro7
novel.3794.2	K01850	0.756667	0.856667	0	0.28	0.44	1.27333	2.84667	1.27667	0.303333	1.08667	0	aro7
novel.3794.3	K01850	3.26333	3.50333	1.97333	1.75	6.02667	4.45667	3.29667	6.50667	2.25333	5.25333	0.713333	aro7
novel.3794.4	K01850	2.23667	3.87	2.23333	3.68	3.40333	1.03667	6.12333	3.31	1.44	5.46333	0.86	aro7
Pha005909	K01853	9.68	11.0733	7.53	5.01333	21.76	7.65	11.69	15.33	8.14667	9.87333	15.6567	-
novel.6405.11	K01853	0.923333	1.13333	1.09667	0.733333	5.33	1.23333	1.48333	3.50667	1.22667	0.716667	3.38	-
novel.725.1	K01855	0.19	0.616667	0	0	0.366667	0.736667	0.786667	0	0.383333	0.16	0	PUS3
novel.725.2	K01855	0	0.0766667	0.12	0	0.253333	0.263333	0	0.333333	0.45	0.176667	0.366667	PUS3
novel.725.3	K01855	0	0.0866667	0.19	0	0	0.0933333	0.416667	0.08	0.136667	0.256667	1.24667	PUS3
novel.725.4	K01855	0.106667	0.0633333	0	0.0633333	0	0.24	0	0.113333	1.47	0.0733333	0.583333	PUS3
novel.725.5	K01855	0.186667	0.0966667	0.256667	0.366667	0.176667	0.546667	0	0.23	0	0.2	0.996667	PUS3
novel.725.6	K01855	0.0166667	0	0	0	0	0.133333	0	0	0	0	0.13	Pus3
novel.725.7	K01855	0.61	1.02	0.696667	0.3	1.31	1.57667	1.72333	1.27667	1.55	1.03333	5.3	PUS3
Pha002655	K01858	0.153333	0	0.00666667	0.236667	0	0	0	0	0	0	0	ino1
novel.2664.20	K01858	2.41667	2.34	1.72	3.41333	6.77667	7.79	4.11333	8.28	7.59333	8.73	0.936667	ino1
novel.2664.21	K01858	49.8367	27.22	52.3233	34.87	24.9633	79.1967	32.7	47.4867	66.92	62.16	1.37667	ino1
novel.2664.22	K01858	2.55333	0.87	1.39333	0.863333	2.64667	2.44667	2.20333	0.373333	5.19	2.73667	0.786667	ino1
novel.2664.23	K01858	2.93	1.8	1.97	1.56	2.00667	4.27333	2.23667	3.70333	5.57667	1.75667	1.11333	ino1
novel.2664.24	K01858	3.04667	1.12333	2.19667	2.09	1.11667	4.28667	1.83	3.03333	3.68333	4.41	0.67	ino1
novel.2664.25	K01858	6.37333	12.3433	3.68	1.41667	50.5367	61.0067	52.3333	55.1533	96.7433	48.0133	19.3333	ino1
novel.2664.26	K01858	40.7733	29.8633	50.01	53.1533	3.96	72.2567	21.5667	26.6933	43.27	45.7233	3.83	ino1
novel.2664.28	K01858	6.01	0	0	6.55333	0	0	0	0.07	0.0233333	0	0	ino1
novel.9841.2	K01858	0.356667	0.18	0.49	0.293333	0.0466667	0.153333	0.52	0.326667	0.13	1.12333	0.0166667	INPS1
novel.9841.3	K01858	3.81333	6.14	2.85333	5.14333	5.37	3.90667	9.19667	7.00667	4.49333	9.4	2.65667	INPS1
novel.9841.4	K01858	0	0	0.02	0.123333	0.0833333	0.196667	0.103333	0.0366667	0	0.37	0	INPS1
novel.9841.5	K01858	10.5433	25.1	10.41	20.3933	28.5767	28.2567	47.16	29.97	27.3167	43.1067	12.74	INPS1
Pha008803	K01858	0	0	0	0	0	0	3.88	0	0	8.21667	0	INPS1
Pha001542	K01866	1.23333	1.43333	2.08667	1.52	0.813333	1.07333	3.97667	0.603333	0.866667	3.56667	0.08	tyrS
novel.1621.10	K01866	0.133333	0	0.543333	0.546667	0.383333	0.416667	1.35667	0	0	1.67667	0	tyrS
novel.1621.11	K01866	0	0	0	0.26	0	0	0	0	0	0	0	tyrS
novel.1621.2	K01866	0	0	0	0	0	0	0	0	0.0633333	0.273333	0	tyrS
novel.1621.3	K01866	0	0	0.246667	0	0	0.26	0	0	0	0.566667	0	tyrS
novel.1621.4	K01866	0.72	3.74333	0.603333	1.52667	1.88333	1.87333	7.44333	1.07	1.66667	10.72	0	tyrS
novel.1621.5	K01866	0	0.216667	0	0	0	0	0.413333	0.19	0	0	0	tyrS
novel.1621.6	K01866	1.42	0.57	0.0533333	0.48	0.773333	1.78333	5.03333	0.853333	1.05333	2.74	0.423333	tyrS
novel.1621.7	K01866	1.08667	3.71333	2.49333	1.90333	1.32333	2.15	5.37667	4.62	1.42667	2.33667	1.86667	tyrS
novel.1621.8	K01866	0.226667	0	0.153333	0.66	0.123333	0.253333	0	0.153333	0.303333	0.283333	0	tyrS
novel.1621.9	K01866	0.466667	0	0	0.563333	0.643333	0.12	0.37	0.34	0.313333	0.03	0	tyrS
Pha006860	K01866	90.42	139.19	88.3533	44.7267	1094.97	149.17	179.477	935.74	103.727	94.14	36.6533	At2g33840
Pha000928	K01867	10.28	21.98	10.8233	12.7067	18.0633	14.6367	28.26	22.44	13.2533	28.8333	9.92667	trpS
Pha006049	K01867	14.9867	70.2167	9.97	30.68	51.0467	60.43	68.1133	90.64	46.82	84.8833	9.83667	WARS1
novel.6566.3	K01867	1.87333	0.0466667	3.06	0	154.023	3.80333	16.2967	42.4933	9.70667	0	37.3767	WARS1
novel.6566.4	K01867	32.4433	2.78333	36.74	8.82667	2.31333	2.66	0	3.41	0	0	0	WARS1
Pha004555	K01868	113.153	134.467	142.973	55.1167	940.417	88.6467	184.25	518.133	73.1333	99.82	27.1567	THRRS
Pha008159	K01868	46.0633	81.8633	44.15	56.84	63.6933	96.4167	104.957	66.5333	93.1333	123.257	16.8	EMB2761
Pha007430	K01869	67.6167	155.333	65.08	58.8967	210.233	75.8333	103.82	175.437	64.04	94.7	67.8433	LARS1
novel.8188.1	K01869	11.6267	16.6967	10.9667	10.3967	15.4467	9.42333	8.18	15.9633	6.11	10.9667	1.91333	leuS
Pha008895	K01869	7.51667	18.92	7.11333	10.7233	8.01333	8.2	29.4367	12.5833	5.48667	27.3967	1.61	leuS
novel.9933.2	K01869	1.38	4.06	0.886667	1.86667	5.62	7.11	8.46667	6.55333	5.43667	9.02333	9.38333	leuS
novel.9933.3	K01869	0	1.11333	0.766667	0	0.923333	1.02333	3.87333	0.526667	1.36667	1.50333	0.176667	leuS
novel.9933.4	K01869	0.496667	0.00333333	0.33	1.78333	0.633333	2.14667	2.29	0.936667	1.81333	0.32	0	leuS
Pha007299	K01870	0.303333	0.183333	0.476667	0.396667	0.1	0.106667	0.303333	0.116667	0.106667	0.09	0	Iars1
novel.8050.2	K01870	7.84667	4.79667	9.48	6.10333	21.3433	6.31667	7.64667	21.9467	6.16667	6.15333	5.27667	Iars1
novel.8050.3	K01870	24.76	22.4667	24.3767	18.56	39.61	19.64	22.5133	32.3467	19.08	18.4567	14.8533	Iars1
novel.8050.4	K01870	0.14	12.0367	0.833333	1.14667	17.2033	12.9667	12.5067	5.42	9.81333	7.73	1.40333	Iars1
Pha008729	K01870	3.02333	5.52333	2.42	1.52333	2.62	4.4	5.15	3.94333	3.06333	7.40667	0.31	ileS
novel.9747.1	K01870	1.84	8.29667	2.08	3.29333	6.72333	6.35667	13.1533	5.42667	8.43333	9.72	6.49667	ileS
Pha001400	K01872	0.766667	0.543333	1.59667	0.296667	0.256667	0.576667	0.166667	0.273333	0.336667	0.27	0.563333	alaS
novel.1499.2	K01872	10.59	3.60333	12.8633	4.11667	4.3	9.17	3.83667	2.37333	7.13	3.38333	8.86667	alaS
novel.1499.3	K01872	0	0.13	0	0	0	0	0.67	0	0	0.346667	0	alaS
novel.1499.4	K01872	3.22	5.64333	1.99	2.32333	10.6667	6.18333	9.8	6.69333	9.45333	7.11333	24.5133	alaS
novel.1499.5	K01872	0	2.42667	0	0.463333	0	0	7.17	1.82333	0	10.03	0	alaS
novel.1499.6	K01872	0.0166667	0.63	0	0.13	0	0	0	0	0	0.236667	0	alaS
novel.1499.7	K01872	0	0	0.00666667	0.15	0	0	0	0	0	0	0	alaS
Pha007248	K01872	103.713	104.623	101.833	89.4333	282.053	119.667	106.423	240.657	94.6267	98.9467	38.8933	ALATS
Pha001751	K01873	1.43333	1.40667	1.59333	1.77	2.13333	1.65333	2.96	1.74667	0.99	1.58333	0.53	EMB2247
novel.1826.10	K01873	0.143333	0.15	0.25	0.8	0.14	0	0.173333	0	0.123333	0	0	EMB2247
novel.1826.2	K01873	0	0.0733333	0	0	0	0	0.0933333	0	0	0	0	EMB2247
novel.1826.3	K01873	0.443333	0.95	0.56	0.293333	0.413333	0.62	0.59	0.333333	0.35	0.716667	0.0466667	EMB2247
novel.1826.4	K01873	1.63	1.47667	0.793333	0.41	2.18333	0.983333	3.72667	1.87	1.62667	1.51667	3.04667	EMB2247
novel.1826.5	K01873	0.416667	0.0466667	1.98667	1.7	0	0.453333	0.983333	1.64667	0.03	1	0	EMB2247
novel.1826.6	K01873	6.87	15.4533	5.75667	6.67333	22.37	15.06	36.0267	22.16	11.5133	30.3833	10.24	EMB2247
novel.1826.7	K01873	0.483333	0.966667	0.126667	0.193333	0	0.206667	0.156667	0.283333	0	1.48667	0	EMB2247
novel.1826.8	K01873	0	0.166667	0.58	0	0.233333	0.443333	0.266667	0	0	1.58	0	EMB2247
novel.1826.9	K01873	1.43667	0.946667	2.73	4.70333	1.51	1.84	1.98333	1.06	0.393333	5.24667	0	EMB2247
Pha005534	K01873	15.1133	47.66	17.8733	15.8133	300.147	22.1367	38	150.843	15.2133	23.2667	3.09333	VARS1
novel.5946.1	K01873	3.99	5.16667	1.03	2.54667	0.106667	1.77333	2.81333	0.586667	2.14	0	3.82	VARS1
novel.5946.3	K01873	9.39667	0.326667	15.0333	7.23667	0.696667	5.19667	1.03	1.22	0.373333	6.01333	0	VARS1
novel.5946.4	K01873	1.76667	1.22333	0	0.82	1.69333	3.51333	1.06333	0.78	0.00333333	0.713333	0	VARS1
novel.5946.5	K01873	0.00333333	5.87667	0.28	0	18.0167	6.06333	29.2333	9.52667	11.0967	12.17	29.6367	VARS1
Pha005493	K01874	33.26	45.41	35.92	33.4367	35.0133	38.8333	31.39	34.6967	32.8433	34.5967	23.5933	Os06g0508700
Pha007544	K01875	8.04	15.4333	8.57	10.7367	7.45	10.6167	23.3767	9.76333	7.39333	26.2667	2.01667	OVA7
novel.8332.1	K01875	4.17667	10.3133	3.6	4.03333	7.22333	7.37	17.9533	10.0733	4.92333	17.4967	3.78333	OVA7
novel.8333.1	K01875	2.65	4.62667	2.76333	1.44667	1.99333	0.366667	8.55	5.44	0.7	4.99333	7.20667	OVA7
Pha008914	K01875	181.443	218.027	176.03	158.15	320.63	193.327	214.243	280.427	152.293	303.66	59.7733	At5g27470
Pha005190	K01876	1.47	1.5	1.69	0.613333	32.82	2.57333	12.3133	18.3167	2.32667	3.78667	0.886667	aspS
novel.5557.1	K01876	63.24	59.77	61.1067	62.0633	98.7733	91.1967	95.49	65.1167	105.623	58.5767	127.253	aspS
Pha008814	K01880	2.65333	6.00667	2.45	3.19667	3.7	3.27	5.88667	5.14667	2.70667	5.97667	1.3	At1g29880
novel.9854.4	K01880	16.27	41.5933	18.0367	13.44	65.32	18.97	22.1067	52.8833	14.48	22.2767	15.3533	At1g29880
Pha004697	K01881	6.63667	21.4267	6.34667	9.80667	11.7	16.13	28.8433	14.06	14.64	28.1567	15.8333	proS
Pha006779	K01881	4.47333	13.36	3.68	5.87	9.87667	6.14333	13.5867	10.0733	5.11	13.0933	17.6033	SERP0230
Pha007304	K01881	166.247	291.19	165.69	170.843	404.207	99.5567	152.62	359.407	71.3433	132.117	138.023	atps
Pha003433	K01883	4.99	6.70333	4.24667	4.55333	8.56	10.4867	34.4967	11.8667	8.08333	29.97	8.07667	cysS
Pha007935	K01883	17.97	19.81	23.7533	18.2533	13.6467	16.8867	14.59	14.58	10.6767	21.4767	3.77667	cysS
novel.8812.1	K01883	27.2433	54.8467	21.6067	16.84	94.68	40.9467	66.0867	62.04	42.5667	57.55	49.1367	cysS
Pha007223	K01885	0.06	0.113333	0	0.0766667	0.0766667	0.0566667	0.0533333	0.203333	0.0633333	0.136667	0	-
novel.7948.2	K01885	0	0.71	1.21	1.53667	0.81	1.89667	0.6	0.333333	0.51	0.953333	0.293333	-
novel.7948.3	K01885	0.856667	1.31333	0.87	0.946667	1.45	0.803333	1.49	1.29333	1.31	0.92	0	-
novel.7948.4	K01885	3.09	2.87	2.77667	2.09667	2.27333	2.46667	1.94333	2.75	2.66	1.94333	0	-
novel.7948.5	K01885	0	0.336667	0	0	0	0.3	0	0	0.21	0.316667	0	-
novel.7948.6	K01885	24.87	37.7467	23.3933	20.54	31.8467	31.21	47.5167	41.7367	31.9133	56.3033	10.08	-
novel.7948.8	K01885	0	0.123333	0	0	0	0	0	0.1	0	0	0.266667	-
novel.7948.9	K01885	0.393333	0	0	0	0.146667	0.106667	0.256667	0.193333	0	1.86667	0.01	-
Pha009092	K01885	68.5233	102.947	73.87	66.7033	221.5	95	75.93	213.763	78.35	92.33	14.28	At5g26710
novel.10183.1	K01885	6.00667	7.84333	7.61333	7.12	6.33	5.15	3.30333	9.25	4.51333	4.91333	1.54667	At5g26710
novel.10183.2	K01885	0	5.84667	0.353333	0	42.0533	6.64667	31.75	26.9733	2.28667	10.0767	15.7567	At5g26710
Pha006385	K01886	46.8967	75.17	46.48	42.0667	75.4867	61.04	70.81	60.4267	57.95	69.1767	24.4067	OVA9
Pha007326	K01887	54.47	120.693	56.8867	74.33	105.757	74.0433	113.167	108.063	59.0933	115.497	67.69	argS
Pha001379	K01889	12.82	49.4267	13.06	31.92	31.8633	36.11	77.0967	45.8967	24.5067	79.99	12.2933	pheS
novel.1474.1	K01889	5.41667	10.3767	6.05	5.09667	7.31	8.82667	18.5433	9.26333	8.32	14.9267	7.48333	pheS
Pha002419	K01889	0.07	0.1	0.16	0.13	0.2	0.0466667	0.573333	0.0533333	0.203333	0.16	0.02	At4g39280
novel.2410.1	K01889	7.11	7.31	7.18667	4.99333	9.15	9.41667	5.02667	6.95333	10.2367	4.56667	11.1167	At4g39280
novel.2410.15	K01889	0	0	0	0.0466667	0	0.0466667	0	0	0	0	0.0833333	At4g39280
novel.2410.16	K01889	0.0833333	0.04	0	0.0233333	0.0433333	0	0.236667	0.09	0.0766667	0.0433333	0.0566667	At4g39280
novel.2410.17	K01889	0	0	0	0	0	0	0	0	0	0	0	At4g39280
novel.2410.18	K01889	0	0.113333	0.0466667	0.0666667	0.0833333	0.03	0	0	0.0366667	0.09	0	At4g39280
novel.2410.19	K01889	0	0.0433333	0.0233333	0.0233333	0.08	0.0266667	0.0833333	0.07	0	0.0266667	0	At4g39280
novel.2410.20	K01889	0.0966667	0.173333	0.05	0.216667	0.136667	0.263333	0.0833333	0.07	0.45	0.326667	0.1	At4g39280
novel.2410.21	K01889	0	0	0	0	0	0	0	0	0	0	0	At4g39280
novel.2410.22	K01889	0	0.03	0	0	0	0	0	0	0	0	0	At4g39280
novel.2410.23	K01889	0	0	0	0	0	0	0	0.0966667	0	0	0	At4g39280
novel.2410.24	K01889	0	0.04	0.0266667	0	0	0	0.0366667	0.0466667	0.0266667	0.03	0	At4g39280
novel.2410.25	K01889	0	0.0933333	0	0.103333	0	0.1	0	0	0.0433333	0.196667	0.106667	At4g39280
novel.2410.26	K01889	0	0.176667	0.0666667	0.04	0.0366667	0.0333333	0.0466667	0.05	0.0366667	0.226667	0	At4g39280
novel.2410.27	K01889	0.186667	0.22	0.233333	0.0766667	0.143333	0.0766667	0.0766667	0.15	0.07	0.39	0	At4g39280
novel.2410.28	K01889	0.0966667	0.256667	0.42	0.283333	0	0.286667	0.196667	0.0833333	0.126667	0.103333	0.0566667	At4g39280
novel.2410.29	K01889	0	0.106667	0	0	0.0733333	0.0166667	0	0	0	0.103333	0	At4g39280
novel.2410.30	K01889	1.19	3.75667	1.7	2.94333	1.37	1.68667	2.12667	2.59667	1.01667	5.35	0	At4g39280
novel.2410.31	K01889	12.9167	39.6133	10.25	15.7067	36.8733	25.7467	46.1833	45.6933	22.9333	52.6333	16.3367	At4g39280
novel.5493.2	K01889	0.44	1.43667	0.44	0.616667	2	1.76	1.05667	1.35	1.34667	2.76	0.793333	At3g58140
novel.5493.3	K01889	4.08333	9.38333	4.57333	3.66333	8.91333	6.79667	10.5033	10.87	7.5	8.12	6.36	At3g58140
Pha005138	K01889	2.54667	0	1.48	0.473333	1.55	9.19667	8.98	0.423333	12.0167	6.54	0.0566667	At3g58140
novel.5494.1	K01889	0.11	0.02	0.0566667	0	0	0	0.05	0.0266667	0.0433333	0.11	0	mfs1
novel.5494.2	K01889	0	0	0.05	0	0	0	0.05	0	0	0.03	0	At3g58140
novel.9854.3	K01890	6.14	25.7433	5.99333	7.85333	37.0267	9.17	20.8633	29.75	6.11	17.9167	10.9467	At1g72550
Pha007426	K01892	38.7467	100.127	40.99	42.2767	75.48	44.9133	46.3533	65.4867	38.5733	54.4833	16.8533	HARS1
Pha002585	K01893	27.5667	56.5	22.88	18.3867	82	27.4667	36.2567	59.4167	22.39	34.0333	19.3933	NARS
novel.2598.4	K01893	32.33	51.0133	40.7	29.3733	81.31	26.6833	35.5967	53.9867	19.9467	31.7233	31.1033	NARS
Pha002594	K01893	0.0966667	0.17	0.18	0.0866667	0.183333	0.183333	0.07	0.19	0	0	0	NARS
Pha005191	K01893	0.0333333	0	0.95	1.52	0	0.74	0.563333	0.11	0	0.4	0	asnS
novel.5558.1	K01893	0.186667	0	0.0433333	0.0466667	0.04	0.0466667	0.0366667	0.0866667	0.05	0.0133333	0.0733333	asnS
novel.5558.10	K01893	0.87	2.21667	0.543333	0.476667	0.263333	0.966667	1.12333	0.29	0.476667	1.11333	0	asnS
novel.5558.11	K01893	0.333333	0.51	0	0.67	0	0.413333	0.71	0	0.766667	1.81667	0.143333	asnS
novel.5558.12	K01893	0	0	0	0	0	0.69	0	0.14	0	0	0	asnS
novel.5558.13	K01893	0	0	0	1.10667	0.66	0	0.613333	0	0.113333	1.12667	0	asnS
novel.5558.14	K01893	0	0	0	0	0	0.356667	0	0.0633333	0	0	0	asnS
novel.5558.15	K01893	0	0	0	0.06	0	0	0.01	0.36	0	0.853333	0	asnS
novel.5558.16	K01893	0.323333	1.72667	0.41	1.16	0.49	0.783333	0.543333	0.37	0.253333	1.62	0	asnS
novel.5558.17	K01893	0	0	0	0	0	0	0	0	0.143333	0	0	asnS
novel.5558.18	K01893	0	0	0	0	0	0	0	0	0.393333	0.553333	0	asnS
novel.5558.19	K01893	0.0866667	0	0	0.29	0	0	0.11	0	0	0	0	asnS
novel.5558.2	K01893	0	0	0.0333333	0.0333333	0.0633333	0.13	0.03	0	0.0766667	0.1	0	asnS
novel.5558.20	K01893	0	0.34	0.923333	0.42	0.76	0	0	0.0866667	0	0.353333	0	asnS
novel.5558.3	K01893	0	1.59667	0	0	0.153333	0.746667	0.253333	0	0.72	1.15667	0	asnS
novel.5558.4	K01893	0	0.673333	0.0133333	0	2.08667	0.0166667	0.343333	0.436667	0.55	1.2	2.93	asnS
novel.5558.5	K01893	0.826667	1.57333	0.833333	0.84	1.03	0.423333	2.47333	1.78333	0.466667	3.2	0	asnS
novel.5558.6	K01893	1.27333	10.19	0.696667	1.78	10.0967	6.26667	19.1867	14.8433	6.18	16.1733	6.99667	asnS
novel.5558.7	K01893	2.91	6.73333	3.16667	4.12667	1.41333	4.59333	12.88	4.17333	3.73333	15.42	0.57	asnS
novel.5558.9	K01893	1.02	1.02	0.616667	0.98	1.20667	1.50333	2.74333	1.66667	1.62333	1.39	0.343333	asnS
Pha000296	K01895	24.95	35.0667	28.0867	25.9467	46.9033	21.0133	52.08	43.48	17.3133	40.65	16.1267	Acss2
novel.304.3	K01895	45.7467	53.9133	40.9967	40.9433	42.9133	32.0767	43.62	40.18	40.7633	50.8967	11.16	Acss2
novel.304.4	K01895	15.4333	13.62	12.39	12.16	4.1	14.82	1.19	4.97667	4.25	5.35667	0	Acss2
Pha008061	K01895	56.2433	45.17	58.9933	60.21	51.3267	65.68	74.61	34.52	63.68	62.4867	32.3233	ACS
Pha000603	K01897	194.673	898	176.383	353.223	388.51	175.937	198.337	217.71	118.867	211.563	74.8867	LACS6
Pha003588	K01897	0.143333	0	8.48	0.74	0	0	0	0	0	0.00333333	0.00333333	AAE16
novel.3660.4	K01897	0	0	0	0	0	0	0	0	0	0	0	AAE16
Pha003592	K01897	82.4333	31.1867	125.357	104.8	5.05333	36.2433	23.0033	15.3733	23.8767	40.1833	2.43667	AAE16
novel.3660.6	K01897	14.0767	7.60667	20.76	15.7433	3.44333	8.62667	6.71667	3.94333	4.89667	8.43	1.07	AAE16
novel.3660.8	K01897	163.967	142.597	116.82	95	99.4333	144.333	240.507	109.95	149.89	199.853	96.38	AAE16
novel.3660.9	K01897	16.23	24.2567	19.0633	4.09333	30.0833	39.2	76.5933	37.0833	38.8167	65.09	33.4133	AAE16
novel.9025.13	K01897	0.993333	0.846667	0	0	1.48333	0	0.756667	1.36667	0.513333	0.13	16.4667	LACS3
novel.9025.14	K01897	0.893333	0.166667	0.183333	0.0266667	0.06	0.42	0.623333	0.39	0.0133333	0.27	10.97	LACS2
Pha008196	K01899	17.51	44.9967	20.2533	24.9633	12.7367	15.8133	19.39	12.5267	13.2167	28.4233	3.36333	Os07g0577700
novel.9147.2	K01899	5.30333	22.2767	4.42333	3.99667	10.1533	7.72667	19.9867	12.1067	6.39	17.4933	9.1	-
Pha003426	K01900	40.7	100.423	38.65	55.6367	51.1433	55.4733	61.5633	70.2367	49.4067	93.1933	19.21	Sucla2
Pha001089	K01907	1.62	1.26	1.15	2.48333	0.1	3.39	0.58	0.1	5.09	0.576667	0.733333	acsA2
novel.1164.3	K01907	3.74667	2.35667	3.38333	4.42	0.333333	7.76	1.74	0.393333	10.54	1.21667	2.52	acsA2
novel.1164.4	K01907	0	0.0833333	0.0933333	0.0833333	0.02	0.153333	0	0	0.296667	0	0.23	acsA2
Pha001912	K01915	25.5867	52.8067	40.0133	50.76	72.8767	50.2833	97.77	53.71	18.9367	72.16	37.83	GLN4
Pha005605	K01915	187.51	211.427	315.707	117.57	1680.69	770.193	1532.48	381.843	262.943	831.86	161.903	GLN4
Pha001306	K01918	6.11667	7.54333	5.62333	3.09333	4.62667	4.49667	10.08	6.22667	4.97	7.41667	5.74667	panC
Pha004649	K01922	0	0	0	0	0	0	0	0	0	0	0	PPCS2
novel.4890.2	K01922	1.64667	2.27	1.54	1.21	4.20667	2.00333	5.45	3.81333	1.96	2.7	1.47	PPCS
novel.4890.3	K01922	0	0.63	0	0.696667	1.66333	0.743333	0.703333	0.673333	0.896667	0.756667	0	PPCS
novel.4890.4	K01922	0	0	0	0.0633333	0	0	0.563333	0	0	0	0	PPCS2
novel.4890.5	K01922	0.806667	0.94	0.963333	1.01	1.88333	0.87	3.29333	2.73667	0.64	2.88333	0.86	PPCS
novel.4890.6	K01922	9.64667	8.53	9.12333	3.62667	18.37	10.2333	20.7467	12.1133	10.3267	10.0667	16.03	PPCS2
Pha001340	K01923	4.07667	16.5633	4.22	5.28667	7.68	4.47667	19.86	15.5933	2.64333	21.36	13.3133	purC
novel.1448.1	K01923	0.543333	1.43667	1.02667	0.783333	0.93	1.08333	1.09667	1.01	0.87	1.25333	0.156667	purC
Pha000138	K01930	0.906667	0.98	0.603333	0.373333	0.723333	1.07333	1.26667	1.05667	1.07333	0.84	0.973333	folC
novel.147.2	K01930	0	0	0	0	0	0	0.0166667	0	0.143333	0	0.793333	folC
novel.147.3	K01930	1.83333	1.97333	2.69667	0.893333	2.84667	2.04	2.57	2.18667	2.65667	1.87	0.113333	folC
novel.147.4	K01930	0.293333	0.293333	0	0	0	0.24	0	0	0	0	0	folC
novel.147.5	K01930	0	0	0	0	0	0	0.646667	0.0766667	0	0	0.123333	folC
Pha004546	K01933	6.75	9.71	5.44667	2.07	55.34	14.9367	23.1033	75.2567	16.96	11.4967	17.7633	purM
novel.4770.3	K01933	11.8067	11.6467	12.5633	3.16333	68.0433	27.6033	28.1233	89.89	26.32	16.12	10.47	purM
novel.4770.4	K01933	0.7	0.446667	0.863333	0.336667	3.15333	1.21667	0.893333	2.86667	1.09	0.61	0.343333	purM
Pha006179	K01934	1.44333	11.89	1.37667	2.97667	8.59	5.95667	12.0133	10.3767	5.91667	11.0133	3.57667	MTHFS
Pha003500	K01937	0.623333	0.75	0.106667	0.216667	0.48	0.51	0.286667	0.7	0.416667	0.42	1.2	ctps
novel.3537.3	K01937	0.436667	1.85667	0.663333	1.75	0.46	1.30667	1.15	0.6	0.693333	0.606667	2.34667	ctps
novel.3537.4	K01937	0	2.41	0.773333	2.37	0.82	1.43333	1.41	0.646667	1.54	2.11333	1.17667	ctps
novel.3537.6	K01937	6.74667	29.76	4.64333	7.46667	13.5467	21.0667	7.18	20.8333	18.35	17.7633	35.1433	CTPS1
novel.3537.7	K01937	2.32333	4.51667	2.72333	6.70667	6.81667	2.34333	14.45	1.90333	7.54333	4.56	5.41667	CTPS1
Pha004581	K01938	1.20667	1.25333	1.60667	1.80333	0.86	0.626667	1.29667	2.11667	0.12	3.29333	0	-
novel.4814.1	K01938	0.11	0.223333	0.236667	0.286667	0.423333	0.933333	1.46667	0.32	0.85	0.506667	5.58667	-
novel.4814.2	K01938	0.4	0.273333	0	0	0.08	0.48	1.02	0.416667	1.17	1.27	8.55	-
novel.4814.3	K01938	0.226667	1.02	0	0	3.09333	0.94	4.60667	4.19	2.04333	2.99	9.48333	-
novel.4814.5	K01938	21.1933	33.19	18.3967	27.8	66.8633	29.8467	114.497	78.8267	22.9133	118.73	0	-
novel.4814.6	K01938	0.563333	0.376667	0.26	0.286667	0.823333	0.666667	1.11667	0.95	0.263333	1.32	0	-
Pha000858	K01939	4.72333	2.93333	2.53333	1.47	6.49333	9.2	7.89	6.47	11.2067	5.33667	11.1567	ADE12
novel.924.1	K01939	0.296667	0.773333	0.29	0.663333	0.09	0	0.183333	0.08	0.113333	0.41	0	ADE12
novel.924.2	K01939	12.1033	56.6833	14.08	27.2333	28.61	21.1833	42.5933	37.45	10.44	50.62	9.56667	ADE12
novel.924.3	K01939	2.64	0	3.74333	10.4	0	0	0	0.903333	0	0.273333	0	ADE12
Pha005836	K01940	55.0667	156.957	63.2467	105.343	91.3533	55.12	149.657	157.123	32.0567	214.947	51.55	argG
Pha007619	K01941	2.81667	0.536667	1.17	0.97	1.47333	1.36667	0.846667	0.45	0.433333	0.4	0.466667	DUR1,2
novel.8428.1	K01941	2.70333	2.42	3.06	2.17	3.81667	3.41333	3.43667	2.85	2.97667	2.49667	2.86333	DUR1,2
novel.8428.11	K01941	2.63	0.406667	3.28	0.943333	0.79	0.946667	5.87333	1.97	0.633333	2.05333	1.21333	DUR1,2
novel.8428.13	K01941	0.126667	0.0266667	0.0933333	0.13	0.23	0.193333	0	0	0.02	0.43	0.743333	pycA
novel.8428.15	K01941	0.08	0	0	0	0	0.126667	0	0	0	0	0	lamA
novel.8428.16	K01941	1.21	0.59	1.97333	2.12333	0.39	0.44	0.366667	0.406667	0.723333	0.81	0.33	DUR1,2
novel.8428.17	K01941	0	0.0666667	0	0.15	0	0	2.56	0.09	0	0	2.57667	DUR1,2
novel.8428.18	K01941	4.9	1.60667	4.6	1.75667	2.18	1.28333	10.2	2.47	0.443333	3.15	3.4	DUR1,2
novel.8428.19	K01941	0	0	0	0.0266667	0	0	0.07	0	0	0	0	DUR1,2
novel.8428.20	K01941	0	0	0	0	0.0966667	0	0	0	0	0	0.15	DUR1,2
novel.8428.21	K01941	1.34333	0.453333	0.146667	0.00333333	1.43333	1.07333	8.53667	1.68333	0.33	1.67333	6.51667	atzF
novel.8428.22	K01941	0	0	0	0.0566667	0.02	0	0	0	0	0	0.22	atzF
novel.8428.23	K01941	0.09	0.173333	0	0	0	0.186667	0.313333	0	0	0.113333	0.01	DUR1,2
[truncated: 31,556 more rows]

## Sheet: 字典
gene_id	transcript_id	length	effective_length	expected_count	TPM	FPKM	IsoPct	Gene_name	NR_ID	NR_annotation	GO_ID	GO_term	KO_ID	KO_gene	KO_Hyperlink	KEGG_Pathway	Pathway_ID	KOG_ID	KOG_annotation	Swiss-Prot_ID	Swiss-Prot_annotation
novel.1	novel.1.1	2405	2149.97	52.32	2.7	1.74	100	hdac8	KAF8730849.1	hypothetical protein HU200_016715 [Digitaria exilis]	GO:0046872;GO:0032041;GO:0005634;GO:0016021	metal ion binding;NAD-dependent histone deacetylase activity (H3-K14 specific);nucleus;integral component of membrane	K11405	HDAC8	http://www.genome.jp/dbget-bin/www_bget?ko:K11405	-	-	KOG1342	Histone deacetylase complex, catalytic component RPD3	sp|Q6GPA7|HDAC8_XENLA	Histone deacetylase 8 OS=Xenopus laevis OX=8355 GN=hdac8 PE=2 SV=1
Pha000008	novel.10.1	1906	1650.97	36.7	2.47	1.59	35.82	-	-	-	-	-	-	-	-	-	-	-	-	-	-
Pha000008	novel.10.2	1733	1477.97	0	0	0	0	-	-	-	-	-	-	-	-	-	-	-	-	-	-
Pha000008	novel.10.3	1696	1440.97	42.99	3.31	2.14	48.07	-	-	-	-	-	-	-	-	-	-	-	-	-	-
Pha008949	novel.10000.14	1833	1577.97	6.31	0.44	0.29	3.49	-	-	-	-	-	-	-	-	-	-	-	-	-	-
Pha008949	novel.10000.15	1741	1485.97	18.69	1.4	0.9	11	-	-	-	-	-	-	-	-	-	-	-	-	-	-
Pha008949	novel.10000.4	3038	2782.97	266.9	10.66	6.88	83.83	MCM3	DAD37486.1	TPA_asm: hypothetical protein HUJ06_008127 [Nelumbo nucifera]	GO:0005524;GO:0003678;GO:0003688;GO:0016787;GO:0003697;GO:0006271;GO:0000727;GO:1902975;GO:0006267;GO:0042555;GO:0005634;GO:0003677;GO:0006270;GO:0000347	ATP binding;DNA helicase activity;DNA replication origin binding;hydrolase activity;single-stranded DNA binding;DNA strand elongation involved in DNA replication;double-strand break repair via break-induced replication;mitotic DNA replication initiation;pre-replicative complex assembly involved in nuclear cell cycle DNA replication;MCM complex;nucleus;DNA binding;DNA replication initiation;THO co…	K02541	MCM3	http://www.genome.jp/dbget-bin/www_bget?ko:K02541	DNA replication	ko03030	KOG0479	DNA replication licensing factor, MCM3 component	sp|Q9FL33|MCM3_ARATH	DNA replication licensing factor MCM3 OS=Arabidopsis thaliana OX=3702 GN=MCM3 PE=1 SV=1
Pha008950	novel.10002.1	2488	2232.97	626.34	31.16	20.11	28.62	PGM2	KAF0921594.1	hypothetical protein E2562_009786 [Oryza meyeriana var. granulata]	GO:0030145;GO:0004619;GO:0006007;GO:0006096;GO:0005737;GO:0046537;GO:0044262	manganese ion binding;phosphoglycerate mutase activity;glucose catabolic process;glycolytic process;cytoplasm;2,3-bisphosphoglycerate-independent phosphoglycerate mutase activity;cellular carbohydrate metabolic process	K15633	gpmI	http://www.genome.jp/dbget-bin/www_bget?ko:K15633	Glycine, serine and threonine metabolism;Glycolysis / Gluconeogenesis	ko00260,ko00010	KOG4513	Phosphoglycerate mutase	sp|Q9M9K1|PMG2_ARATH	Probable 2,3-bisphosphoglycerate-independent phosphoglycerate mutase 2 OS=Arabidopsis thaliana OX=3702 GN=PGM2 PE=1 SV=1
Pha008950	novel.10002.2	2516	2260.97	790.14	38.83	25.05	35.65	PGM2	KAF8049449.1	hypothetical protein N665_2210s0008 [Sinapis alba]	GO:0030145;GO:0004619;GO:0006007;GO:0006096;GO:0005737;GO:0046537;GO:0044262	manganese ion binding;phosphoglycerate mutase activity;glucose catabolic process;glycolytic process;cytoplasm;2,3-bisphosphoglycerate-independent phosphoglycerate mutase activity;cellular carbohydrate metabolic process	K15633	gpmI	http://www.genome.jp/dbget-bin/www_bget?ko:K15633	Glycine, serine and threonine metabolism;Glycolysis / Gluconeogenesis	ko00260,ko00010	KOG4513	Phosphoglycerate mutase	sp|Q9M9K1|PMG2_ARATH	Probable 2,3-bisphosphoglycerate-independent phosphoglycerate mutase 2 OS=Arabidopsis thaliana OX=3702 GN=PGM2 PE=1 SV=1
novel.10005	novel.10005.1	262	34.74	0	0	0	0	-	-	-	-	-	-	-	-	-	-	-	-	-	-
Pha008952	novel.10006.1	6563	6307.97	154.93	2.73	1.76	8.95	apt	XP_023908678.1	uncharacterized protein LOC112020349 [Quercus suber]	GO:0071949;GO:0003934;GO:0016491;GO:0035998;GO:0003999;GO:0006168;GO:0044209;GO:0006166;GO:0005737	FAD binding;GTP cyclohydrolase I activity;oxidoreductase activity;7,8-dihydroneopterin 3'-triphosphate biosynthetic process;adenine phosphoribosyltransferase activity;adenine salvage;AMP salvage;purine ribonucleoside salvage;cytoplasm	-	-	-	-	-	-	-	sp|Q2GAK1|APT_NOVAD	Adenine phosphoribosyltransferase OS=Novosphingobium aromaticivorans (strain ATCC 700278 / DSM 12444 / CCUG 56034 / CIP 105152 / NBRC 16084 / F199) OX=279238 GN=apt PE=3 SV=1
Pha008952	novel.10006.3	5908	5652.97	700.76	13.77	8.89	45.17	apt	XP_023908678.1	uncharacterized protein LOC112020349 [Quercus suber]	GO:0071949;GO:0003934;GO:0016491;GO:0035998;GO:0003999;GO:0006168;GO:0044209;GO:0006166;GO:0005737	FAD binding;GTP cyclohydrolase I activity;oxidoreductase activity;7,8-dihydroneopterin 3'-triphosphate biosynthetic process;adenine phosphoribosyltransferase activity;adenine salvage;AMP salvage;purine ribonucleoside salvage;cytoplasm	-	-	-	-	-	-	-	sp|Q2GAK1|APT_NOVAD	Adenine phosphoribosyltransferase OS=Novosphingobium aromaticivorans (strain ATCC 700278 / DSM 12444 / CCUG 56034 / CIP 105152 / NBRC 16084 / F199) OX=279238 GN=apt PE=3 SV=1
Pha008954	novel.10008.10	4686	4430.97	113.18	2.84	1.83	2.44	-	-	-	-	-	-	-	-	-	-	-	-	-	-
Pha008954	novel.10008.11	3551	3295.97	6.05	0.2	0.13	0.17	-	-	-	-	-	-	-	-	-	-	-	-	-	-
Pha008954	novel.10008.12	2786	2530.97	0	0	0	0	-	-	-	-	-	-	-	-	-	-	-	-	-	-
Pha008954	novel.10008.13	4413	4157.97	0	0	0	0	-	-	-	-	-	-	-	-	-	-	-	-	-	-
Pha008954	novel.10008.14	3813	3557.97	0	0	0	0	-	-	-	-	-	-	-	-	-	-	-	-	-	-
Pha008954	novel.10008.15	2897	2641.97	586.17	24.65	15.9	21.16	-	-	-	-	-	-	-	-	-	-	-	-	-	-
Pha008954	novel.10008.16	2611	2355.97	13.4	0.63	0.41	0.54	-	-	-	-	-	-	-	-	-	-	-	-	-	-
Pha008954	novel.10008.17	3066	2810.97	107.99	4.27	2.75	3.66	-	-	-	-	-	-	-	-	-	-	-	-	-	-
Pha008954	novel.10008.18	3691	3435.97	2.48	0.08	0.05	0.07	-	-	-	-	-	-	-	-	-	-	-	-	-	-
Pha008954	novel.10008.19	3188	2932.97	0	0	0	0	-	-	-	-	-	-	-	-	-	-	-	-	-	-
Pha008954	novel.10008.2	2683	2427.97	70.65	3.23	2.09	2.78	-	-	-	-	-	-	-	-	-	-	-	-	-	-
Pha008954	novel.10008.20	3726	3470.97	26.52	0.85	0.55	0.73	-	-	-	-	-	-	-	-	-	-	-	-	-	-
Pha008954	novel.10008.21	3295	3039.97	0	0	0	0	-	-	-	-	-	-	-	-	-	-	-	-	-	-
Pha008954	novel.10008.22	4712	4456.97	263.57	6.57	4.24	5.64	-	-	-	-	-	-	-	-	-	-	-	-	-	-
Pha008954	novel.10008.23	3569	3313.97	4.23	0.14	0.09	0.12	-	-	-	-	-	-	-	-	-	-	-	-	-	-
Pha008954	novel.10008.24	3123	2867.97	6.32	0.24	0.16	0.21	-	-	-	-	-	-	-	-	-	-	-	-	-	-
Pha008954	novel.10008.25	4584	4328.97	17.92	0.46	0.3	0.39	-	-	-	-	-	-	-	-	-	-	-	-	-	-
Pha008954	novel.10008.26	4107	3851.97	139.95	4.04	2.6	3.46	-	-	-	-	-	-	-	-	-	-	-	-	-	-
Pha008954	novel.10008.27	2666	2410.97	10.64	0.49	0.32	0.42	-	-	-	-	-	-	-	-	-	-	-	-	-	-
Pha008954	novel.10008.28	3154	2898.97	192.9	7.39	4.77	6.35	-	-	-	-	-	-	-	-	-	-	-	-	-	-
Pha008954	novel.10008.29	876	620.98	66.02	11.81	7.62	10.14	-	-	-	-	-	-	-	-	-	-	-	-	-	-
Pha008954	novel.10008.3	5071	4815.97	103.89	2.4	1.55	2.06	-	-	-	-	-	-	-	-	-	-	-	-	-	-
Pha008954	novel.10008.4	5027	4771.97	23.17	0.54	0.35	0.46	-	-	-	-	-	-	-	-	-	-	-	-	-	-
Pha008954	novel.10008.5	3253	2997.97	623.38	23.1	14.91	19.83	-	-	-	-	-	-	-	-	-	-	-	-	-	-
Pha008954	novel.10008.6	4061	3805.97	0	0	0	0	-	-	-	-	-	-	-	-	-	-	-	-	-	-
Pha008954	novel.10008.7	3237	2981.97	0	0	0	0	-	-	-	-	-	-	-	-	-	-	-	-	-	-
Pha008954	novel.10008.8	3173	2917.97	0	0	0	0	-	-	-	-	-	-	-	-	-	-	-	-	-	-
Pha008954	novel.10008.9	4917	4661.97	946.56	22.56	14.56	19.36	-	-	-	-	-	-	-	-	-	-	-	-	-	-
Pha008956	novel.10010.2	2928	2672.97	387.68	16.11	10.4	89.63	-	XP_003064968.1	predicted protein [Micromonas pusilla CCMP1545]	GO:0008168;GO:0032259;GO:0016021	methyltransferase activity;methylation;integral component of membrane	-	-	-	-	-	-	-	-	-
novel.10011	novel.10011.1	855	599.98	45.89	8.5	5.48	100	-	-	-	-	-	-	-	-	-	-	-	-	-	-
Pha008957	novel.10012.2	1580	1324.97	92.22	7.73	4.99	52.66	gtf3a	-	-	-	-	-	-	-	-	-	-	-	sp|P79797|TF3A_ICTPU	Transcription factor IIIA OS=Ictalurus punctatus OX=7998 GN=gtf3a PE=2 SV=1
Pha008957	novel.10012.3	3755	3499.97	59.07	1.88	1.21	12.77	gtf3a	-	-	-	-	-	-	-	-	-	-	-	sp|P79797|TF3A_ICTPU	Transcription factor IIIA OS=Ictalurus punctatus OX=7998 GN=gtf3a PE=2 SV=1
Pha008957	novel.10012.4	3789	3533.97	115.59	3.63	2.34	24.75	gtf3a	-	-	-	-	-	-	-	-	-	-	-	sp|P79797|TF3A_ICTPU	Transcription factor IIIA OS=Ictalurus punctatus OX=7998 GN=gtf3a PE=2 SV=1
Pha008957	novel.10012.5	3595	3339.97	0.06	0	0	0.01	gtf3a	-	-	-	-	-	-	-	-	-	-	-	sp|P79797|TF3A_ICTPU	Transcription factor IIIA OS=Ictalurus punctatus OX=7998 GN=gtf3a PE=2 SV=1
Pha008957	novel.10012.6	1981	1725.97	2.53	0.16	0.1	1.11	-	-	-	-	-	-	-	-	-	-	-	-	-	-
novel.10013	novel.10013.1	4385	4129.97	181	4.87	3.14	100	-	-	-	-	-	-	-	-	-	-	-	-	-	-
Pha008958	novel.10014.10	1197	941.97	0	0	0	0	EMB2271	RMZ55710.1	hypothetical protein APUTEX25_005751 [Auxenochlorella protothecoides]	GO:0034511;GO:0006364;GO:0005524;GO:0004672	U3 snoRNA binding;rRNA processing;ATP binding;protein kinase activity	K14793	RRP9	http://www.genome.jp/dbget-bin/www_bget?ko:K14793	-	-	KOG0299	U3 snoRNP-associated protein (contains WD40 repeats)	sp|Q3MKM6|YAOL_ARATH	U3 snoRNP-associated protein-like EMB2271 OS=Arabidopsis thaliana OX=3702 GN=EMB2271 PE=2 SV=1
Pha008958	novel.10014.11	1723	1467.97	93.66	7.09	4.57	63.26	EMB2271	KAG2502173.1	hypothetical protein HYH03_000660 [Edaphochlamys debaryana]	GO:0034511;GO:0006364;GO:0005524;GO:0004672	U3 snoRNA binding;rRNA processing;ATP binding;protein kinase activity	K14793	RRP9	http://www.genome.jp/dbget-bin/www_bget?ko:K14793	-	-	KOG0299	U3 snoRNP-associated protein (contains WD40 repeats)	sp|Q3MKM6|YAOL_ARATH	U3 snoRNP-associated protein-like EMB2271 OS=Arabidopsis thaliana OX=3702 GN=EMB2271 PE=2 SV=1
Pha008958	novel.10014.12	1702	1446.97	0	0	0	0	EMB2271	KAG2502173.1	hypothetical protein HYH03_000660 [Edaphochlamys debaryana]	GO:0034511;GO:0006364;GO:0005524;GO:0004672	U3 snoRNA binding;rRNA processing;ATP binding;protein kinase activity	K14793	RRP9	http://www.genome.jp/dbget-bin/www_bget?ko:K14793	-	-	KOG0299	U3 snoRNP-associated protein (contains WD40 repeats)	sp|Q3MKM6|YAOL_ARATH	U3 snoRNP-associated protein-like EMB2271 OS=Arabidopsis thaliana OX=3702 GN=EMB2271 PE=2 SV=1
Pha008958	novel.10014.13	1698	1442.97	0	0	0	0	EMB2271	PRW20874.1	U3 small nucleolar RNA-interacting 2 [Chlorella sorokiniana]	GO:0034511;GO:0006364;GO:0005524;GO:0004672	U3 snoRNA binding;rRNA processing;ATP binding;protein kinase activity	K14793	RRP9	http://www.genome.jp/dbget-bin/www_bget?ko:K14793	-	-	KOG0299	U3 snoRNP-associated protein (contains WD40 repeats)	sp|Q3MKM6|YAOL_ARATH	U3 snoRNP-associated protein-like EMB2271 OS=Arabidopsis thaliana OX=3702 GN=EMB2271 PE=2 SV=1
Pha008958	novel.10014.5	1892	1636.97	0	0	0	0	EMB2271	KAG2502173.1	hypothetical protein HYH03_000660 [Edaphochlamys debaryana]	GO:0034511;GO:0006364;GO:0005524;GO:0004672	U3 snoRNA binding;rRNA processing;ATP binding;protein kinase activity	K14793	RRP9	http://www.genome.jp/dbget-bin/www_bget?ko:K14793	-	-	KOG0299	U3 snoRNP-associated protein (contains WD40 repeats)	sp|Q3MKM6|YAOL_ARATH	U3 snoRNP-associated protein-like EMB2271 OS=Arabidopsis thaliana OX=3702 GN=EMB2271 PE=2 SV=1
Pha008958	novel.10014.6	1547	1291.97	0	0	0	0	EMB2271	RMZ55710.1	hypothetical protein APUTEX25_005751 [Auxenochlorella protothecoides]	GO:0034511;GO:0006364;GO:0005524;GO:0004672	U3 snoRNA binding;rRNA processing;ATP binding;protein kinase activity	K14793	RRP9	http://www.genome.jp/dbget-bin/www_bget?ko:K14793	-	-	KOG0299	U3 snoRNP-associated protein (contains WD40 repeats)	sp|Q3MKM6|YAOL_ARATH	U3 snoRNP-associated protein-like EMB2271 OS=Arabidopsis thaliana OX=3702 GN=EMB2271 PE=2 SV=1
Pha008958	novel.10014.8	1406	1150.97	0	0	0	0	EMB2271	KAG2502173.1	hypothetical protein HYH03_000660 [Edaphochlamys debaryana]	GO:0034511;GO:0006364;GO:0005524;GO:0004672	U3 snoRNA binding;rRNA processing;ATP binding;protein kinase activity	K14793	RRP9	http://www.genome.jp/dbget-bin/www_bget?ko:K14793	-	-	KOG0299	U3 snoRNP-associated protein (contains WD40 repeats)	sp|Q3MKM6|YAOL_ARATH	U3 snoRNP-associated protein-like EMB2271 OS=Arabidopsis thaliana OX=3702 GN=EMB2271 PE=2 SV=1
Pha008958	novel.10014.9	1354	1098.97	18.89	1.91	1.23	17.04	EMB2271	KAG2502173.1	hypothetical protein HYH03_000660 [Edaphochlamys debaryana]	GO:0034511;GO:0006364;GO:0005524;GO:0004672	U3 snoRNA binding;rRNA processing;ATP binding;protein kinase activity	K14793	RRP9	http://www.genome.jp/dbget-bin/www_bget?ko:K14793	-	-	KOG0299	U3 snoRNP-associated protein (contains WD40 repeats)	sp|Q3MKM6|YAOL_ARATH	U3 snoRNP-associated protein-like EMB2271 OS=Arabidopsis thaliana OX=3702 GN=EMB2271 PE=2 SV=1
Pha008960	novel.10018.1	6186	5930.97	8.2	0.15	0.1	2.22	Nudt12	KAF1858017.1	hypothetical protein Lal_00010533 [Lupinus albus]	GO:0046872;GO:0000210;GO:0004620;GO:0003723;GO:0008270;GO:0000398;GO:0009395;GO:0005681	metal ion binding;NAD+ diphosphatase activity;phospholipase activity;RNA binding;zinc ion binding;mRNA splicing, via spliceosome;phospholipid catabolic process;spliceosomal complex	K03426	E3.6.1.22,NUDT12,nudC	http://www.genome.jp/dbget-bin/www_bget?ko:K03426	Peroxisome;Nicotinate and nicotinamide metabolism	ko04146,ko00760	KOG3084	NADH pyrophosphatase I of the Nudix family of hydrolases	sp|Q9DCN1|NUD12_MOUSE	NAD-capped RNA hydrolase NUDT12 OS=Mus musculus OX=10090 GN=Nudt12 PE=1 SV=1
Pha008960	novel.10018.10	2326	2070.97	0	0	0	0	-	KAF8056431.1	hypothetical protein HT031_006288 [Scenedesmus sp. PABB004]	-	-	-	-	-	-	-	-	-	-	-
Pha008960	novel.10018.11	1771	1515.97	35.15	2.58	1.66	37.25	-	KAF8056431.1	hypothetical protein HT031_006288 [Scenedesmus sp. PABB004]	-	-	-	-	-	-	-	-	-	-	-
Pha008960	novel.10018.12	2334	2078.97	0	0	0	0	-	KAF8056431.1	hypothetical protein HT031_006288 [Scenedesmus sp. PABB004]	-	-	-	-	-	-	-	-	-	-	-
Pha008960	novel.10018.2	1841	1585.97	23.84	1.67	1.08	24.15	Nudt12	KAF1858017.1	hypothetical protein Lal_00010533 [Lupinus albus]	GO:0046872;GO:0000210;GO:0004620;GO:0003723;GO:0008270;GO:0000398;GO:0009395;GO:0005681	metal ion binding;NAD+ diphosphatase activity;phospholipase activity;RNA binding;zinc ion binding;mRNA splicing, via spliceosome;phospholipid catabolic process;spliceosomal complex	K03426	E3.6.1.22,NUDT12,nudC	http://www.genome.jp/dbget-bin/www_bget?ko:K03426	Peroxisome;Nicotinate and nicotinamide metabolism	ko04146,ko00760	KOG3084	NADH pyrophosphatase I of the Nudix family of hydrolases	sp|Q9DCN1|NUD12_MOUSE	NAD-capped RNA hydrolase NUDT12 OS=Mus musculus OX=10090 GN=Nudt12 PE=1 SV=1
Pha008960	novel.10018.3	1486	1230.97	10.04	0.91	0.58	13.11	Nudt12	XP_023888891.1	probable NADH pyrophosphatase [Quercus suber]	GO:0000210;GO:0004620;GO:0003723;GO:0008270;GO:0000398;GO:0009395;GO:0005681;GO:0046872	NAD+ diphosphatase activity;phospholipase activity;RNA binding;zinc ion binding;mRNA splicing, via spliceosome;phospholipid catabolic process;spliceosomal complex;metal ion binding	K03426	E3.6.1.22,NUDT12,nudC	http://www.genome.jp/dbget-bin/www_bget?ko:K03426	Peroxisome;Nicotinate and nicotinamide metabolism	ko04146,ko00760	KOG3084	NADH pyrophosphatase I of the Nudix family of hydrolases	sp|Q9DCN1|NUD12_MOUSE	NAD-capped RNA hydrolase NUDT12 OS=Mus musculus OX=10090 GN=Nudt12 PE=1 SV=1
Pha008960	novel.10018.5	2632	2376.97	0	0	0	0	-	KAF8056431.1	hypothetical protein HT031_006288 [Scenedesmus sp. PABB004]	-	-	-	-	-	-	-	-	-	-	-
Pha008960	novel.10018.6	2837	2581.97	0	0	0	0	-	KAF6256312.1	hypothetical protein COO60DRAFT_1627219 [Scenedesmus sp. NREL 46B-D3]	-	-	-	-	-	-	-	-	-	-	-
Pha008960	novel.10018.7	2629	2373.97	0	0	0	0	-	KXZ45823.1	hypothetical protein GPECTOR_50g617 [Gonium pectorale]	-	-	-	-	-	-	-	-	-	-	-
Pha008960	novel.10018.8	2363	2107.97	0	0	0	0	-	XP_003054868.1	predicted protein, partial [Micromonas pusilla CCMP1545]	-	-	-	-	-	-	-	-	-	-	-
Pha008960	novel.10018.9	2400	2144.97	7.58	0.39	0.25	5.68	-	KAF8056431.1	hypothetical protein HT031_006288 [Scenedesmus sp. PABB004]	-	-	-	-	-	-	-	-	-	-	-
Pha008961	novel.10019.2	994	738.97	8	1.2	0.78	7.1	-	-	-	-	-	-	-	-	-	-	-	-	-	-
Pha008961	novel.10019.5	954	698.98	17.68	2.81	1.81	16.59	-	-	-	-	-	-	-	-	-	-	-	-	-	-
Pha008961	novel.10019.6	961	705.98	20.34	3.2	2.07	18.91	-	-	-	-	-	-	-	-	-	-	-	-	-	-
Pha008962	novel.10020.1	790	534.99	0	0	0	0	-	XP_002958397.1	hypothetical protein VOLCADRAFT_84448 [Volvox carteri f. nagariensis]	GO:0008168;GO:0006629;GO:0032259	methyltransferase activity;lipid metabolic process;methylation	-	-	-	-	-	-	-	-	-
Pha008962	novel.10020.3	896	640.98	0	0	0	0	-	XP_001420871.1	predicted protein [Ostreococcus lucimarinus CCE9901]	GO:0008168;GO:0006629;GO:0032259	methyltransferase activity;lipid metabolic process;methylation	-	-	-	-	-	-	-	-	-
Pha008963	novel.10021.1	5241	4985.97	0	0	0	0	-	GAQ84115.1	hypothetical protein KFL_001760240 [Klebsormidium nitens]	GO:0030246;GO:0005789	carbohydrate binding;endoplasmic reticulum membrane	-	-	-	-	-	-	-	-	-
Pha008964	novel.10021.3	4785	4529.97	0	0	0	0	-	GAQ84115.1	hypothetical protein KFL_001760240 [Klebsormidium nitens]	GO:0030246;GO:0005789	carbohydrate binding;endoplasmic reticulum membrane	-	-	-	-	-	-	-	-	-
Pha008963	novel.10021.4	3136	2880.97	31.43	1.21	0.78	12.71	-	-	-	-	-	-	-	-	-	-	-	-	-	-
Pha008963	novel.10021.5	3203	2947.97	141.81	5.34	3.45	56.06	-	-	-	-	-	-	-	-	-	-	-	-	-	-
Pha008963	novel.10021.6	2468	2212.97	0	0	0	0	-	-	-	-	-	-	-	-	-	-	-	-	-	-
Pha008963	novel.10021.7	3130	2874.97	75.76	2.93	1.89	30.71	-	-	-	-	-	-	-	-	-	-	-	-	-	-
Pha008964	novel.10021.9	3289	3033.97	110.89	4.06	2.62	91.33	-	-	-	-	-	-	-	-	-	-	-	-	-	-
novel.10025	novel.10025.1	2138	1882.97	9	0.53	0.34	100	-	KAF8055117.1	hypothetical protein HT031_006826 [Scenedesmus sp. PABB004]	GO:0016021;GO:0009982;GO:0003723;GO:0001522	integral component of membrane;pseudouridine synthase activity;RNA binding;pseudouridine synthesis	-	-	-	-	-	-	-	-	-
Pha008967	novel.10026.1	4148	3892.97	114.11	3.26	2.1	14.68	-	-	-	-	-	-	-	-	-	-	-	-	-	-
Pha008967	novel.10026.2	2304	2048.97	0	0	0	0	-	-	-	-	-	-	-	-	-	-	-	-	-	-
Pha008966	novel.10027.1	2469	2213.97	0	0	0	0	-	-	-	-	-	-	-	-	-	-	-	-	-	-
novel.10027	novel.10027.2	1061	805.97	0	0	0	0	-	-	-	-	-	-	-	-	-	-	-	-	-	-
novel.10028	novel.10028.1	514	259.39	66.73	28.58	18.44	100	-	-	-	-	-	-	-	-	-	-	-	-	-	-
novel.10029	novel.10029.1	397	145.54	0	0	0	0	-	-	-	-	-	-	-	-	-	-	-	-	-	-
Pha000936	novel.1003.1	1444	1188.97	14.64	1.37	0.88	4.9	PRP19	KAF6254085.1	WD40-repeat-containing domain protein [Scenedesmus sp. NREL 46B-D3]	GO:0016874;GO:0061630;GO:0008270;GO:0006281;GO:0000398;GO:0070534;GO:0000974;GO:0005681;GO:0004842;GO:0000349;GO:0071013;GO:0071006	ligase activity;ubiquitin protein ligase activity;zinc ion binding;DNA repair;mRNA splicing, via spliceosome;protein K63-linked ubiquitination;Prp19 complex;spliceosomal complex;ubiquitin-protein transferase activity;generation of catalytic spliceosome for first transesterification step;catalytic step 2 spliceosome;U2-type catalytic step 1 spliceosome	K10599	PRPF19,PRP19	http://www.genome.jp/dbget-bin/www_bget?ko:K10599	Ubiquitin mediated proteolysis;Spliceosome	ko04120,ko03040	KOG0289	mRNA splicing factor	sp|Q9AV81|PRP19_ORYSJ	Pre-mRNA-processing factor 19 OS=Oryza sativa subsp. japonica OX=39947 GN=PRP19 PE=2 SV=1
Pha000936	novel.1003.2	1916	1660.97	33.58	2.25	1.45	8.05	PRP19	KAF6254085.1	WD40-repeat-containing domain protein [Scenedesmus sp. NREL 46B-D3]	GO:0016874;GO:0061630;GO:0008270;GO:0006281;GO:0000398;GO:0070534;GO:0000974;GO:0005681;GO:0004842;GO:0000349;GO:0071013;GO:0071006	ligase activity;ubiquitin protein ligase activity;zinc ion binding;DNA repair;mRNA splicing, via spliceosome;protein K63-linked ubiquitination;Prp19 complex;spliceosomal complex;ubiquitin-protein transferase activity;generation of catalytic spliceosome for first transesterification step;catalytic step 2 spliceosome;U2-type catalytic step 1 spliceosome	K10599	PRPF19,PRP19	http://www.genome.jp/dbget-bin/www_bget?ko:K10599	Ubiquitin mediated proteolysis;Spliceosome	ko04120,ko03040	KOG0289	mRNA splicing factor	sp|Q9AV81|PRP19_ORYSJ	Pre-mRNA-processing factor 19 OS=Oryza sativa subsp. japonica OX=39947 GN=PRP19 PE=2 SV=1
Pha000936	novel.1003.3	2171	1915.97	176.05	10.21	6.59	36.59	PRP19	KAF6254085.1	WD40-repeat-containing domain protein [Scenedesmus sp. NREL 46B-D3]	GO:0016874;GO:0061630;GO:0008270;GO:0006281;GO:0000398;GO:0070534;GO:0000974;GO:0005681;GO:0004842;GO:0000349;GO:0071013;GO:0071006	ligase activity;ubiquitin protein ligase activity;zinc ion binding;DNA repair;mRNA splicing, via spliceosome;protein K63-linked ubiquitination;Prp19 complex;spliceosomal complex;ubiquitin-protein transferase activity;generation of catalytic spliceosome for first transesterification step;catalytic step 2 spliceosome;U2-type catalytic step 1 spliceosome	K10599	PRPF19,PRP19	http://www.genome.jp/dbget-bin/www_bget?ko:K10599	Ubiquitin mediated proteolysis;Spliceosome	ko04120,ko03040	KOG0289	mRNA splicing factor	sp|Q9AV81|PRP19_ORYSJ	Pre-mRNA-processing factor 19 OS=Oryza sativa subsp. japonica OX=39947 GN=PRP19 PE=2 SV=1
novel.10035	novel.10035.1	5396	5140.97	80	1.73	1.12	100	POP1	-	-	-	-	K01164	POP1	http://www.genome.jp/dbget-bin/www_bget?ko:K01164	Ribosome biogenesis in eukaryotes	ko03008	-	-	sp|Q99575|POP1_HUMAN	Ribonucleases P/MRP protein subunit POP1 OS=Homo sapiens OX=9606 GN=POP1 PE=1 SV=2
novel.10036	novel.10036.1	235	19.73	2	11.26	7.27	100	-	-	-	-	-	-	-	-	-	-	-	-	-	-
Pha008973	novel.10037.1	4800	4544.97	0	0	0	0	fbl	GAQ79359.1	fibrillarin 1 [Klebsormidium nitens]	GO:0008168;GO:0003723;GO:0032259;GO:0006364	methyltransferase activity;RNA binding;methylation;rRNA processing	K14563	NOP1,FBL	http://www.genome.jp/dbget-bin/www_bget?ko:K14563	Ribosome biogenesis in eukaryotes	ko03008	KOG1596	Fibrillarin and related nucleolar RNA-binding proteins	sp|P22232|FBRL_XENLA	rRNA 2&apos;-O-methyltransferase fibrillarin OS=Xenopus laevis OX=8355 GN=fbl PE=2 SV=1
Pha008973	novel.10037.10	2309	2053.97	341.58	18.48	11.92	5.64	CPNE9	XP_001703322.1	predicted protein [Chlamydomonas reinhardtii]	-	-	-	-	-	-	-	-	-	sp|Q8IYJ1|CPNE9_HUMAN	Copine-9 OS=Homo sapiens OX=9606 GN=CPNE9 PE=1 SV=3
Pha008973	novel.10037.11	1352	1096.97	1084.66	109.85	70.88	33.54	CPNE9	XP_001703322.1	predicted protein [Chlamydomonas reinhardtii]	-	-	-	-	-	-	-	-	-	sp|Q8IYJ1|CPNE9_HUMAN	Copine-9 OS=Homo sapiens OX=9606 GN=CPNE9 PE=1 SV=3
Pha008973	novel.10037.12	2269	2013.97	68.16	3.76	2.43	1.15	CPNE9	XP_001703322.1	predicted protein [Chlamydomonas reinhardtii]	-	-	-	-	-	-	-	-	-	sp|Q8IYJ1|CPNE9_HUMAN	Copine-9 OS=Homo sapiens OX=9606 GN=CPNE9 PE=1 SV=3
Pha008973	novel.10037.13	2215	1959.97	2202.58	124.85	80.56	38.11	CPNE9	XP_001703322.1	predicted protein [Chlamydomonas reinhardtii]	-	-	-	-	-	-	-	-	-	sp|Q8IYJ1|CPNE9_HUMAN	Copine-9 OS=Homo sapiens OX=9606 GN=CPNE9 PE=1 SV=3
Pha008973	novel.10037.3	5911	5655.97	0	0	0	0	fbl	GAQ79359.1	fibrillarin 1 [Klebsormidium nitens]	GO:0008168;GO:0003723;GO:0032259;GO:0006364	methyltransferase activity;RNA binding;methylation;rRNA processing	K14563	NOP1,FBL	http://www.genome.jp/dbget-bin/www_bget?ko:K14563	Ribosome biogenesis in eukaryotes	ko03008	KOG1596	Fibrillarin and related nucleolar RNA-binding proteins	sp|P22232|FBRL_XENLA	rRNA 2&apos;-O-methyltransferase fibrillarin OS=Xenopus laevis OX=8355 GN=fbl PE=2 SV=1
Pha008973	novel.10037.4	4594	4338.97	0	0	0	0	fbl	GAQ79359.1	fibrillarin 1 [Klebsormidium nitens]	GO:0008168;GO:0003723;GO:0032259;GO:0006364	methyltransferase activity;RNA binding;methylation;rRNA processing	K14563	NOP1,FBL	http://www.genome.jp/dbget-bin/www_bget?ko:K14563	Ribosome biogenesis in eukaryotes	ko03008	KOG1596	Fibrillarin and related nucleolar RNA-binding proteins	sp|P22232|FBRL_XENLA	rRNA 2&apos;-O-methyltransferase fibrillarin OS=Xenopus laevis OX=8355 GN=fbl PE=2 SV=1
Pha008973	novel.10037.5	5418	5162.97	0	0	0	0	fbl	GAQ79359.1	fibrillarin 1 [Klebsormidium nitens]	GO:0008168;GO:0003723;GO:0032259;GO:0006364	methyltransferase activity;RNA binding;methylation;rRNA processing	K14563	NOP1,FBL	http://www.genome.jp/dbget-bin/www_bget?ko:K14563	Ribosome biogenesis in eukaryotes	ko03008	KOG1596	Fibrillarin and related nucleolar RNA-binding proteins	sp|P22232|FBRL_XENLA	rRNA 2&apos;-O-methyltransferase fibrillarin OS=Xenopus laevis OX=8355 GN=fbl PE=2 SV=1
Pha008973	novel.10037.6	2629	2373.97	93.01	4.35	2.81	1.33	fbl	GAQ79359.1	fibrillarin 1 [Klebsormidium nitens]	GO:0008168;GO:0003723;GO:0032259;GO:0006364	methyltransferase activity;RNA binding;methylation;rRNA processing	K14563	NOP1,FBL	http://www.genome.jp/dbget-bin/www_bget?ko:K14563	Ribosome biogenesis in eukaryotes	ko03008	KOG1596	Fibrillarin and related nucleolar RNA-binding proteins	sp|P22232|FBRL_XENLA	rRNA 2&apos;-O-methyltransferase fibrillarin OS=Xenopus laevis OX=8355 GN=fbl PE=2 SV=1
Pha008973	novel.10037.7	1988	1732.97	625.54	40.1	25.88	12.24	fbl	GAQ79359.1	fibrillarin 1 [Klebsormidium nitens]	GO:0008168;GO:0003723;GO:0032259;GO:0006364	methyltransferase activity;RNA binding;methylation;rRNA processing	K14563	NOP1,FBL	http://www.genome.jp/dbget-bin/www_bget?ko:K14563	Ribosome biogenesis in eukaryotes	ko03008	KOG1596	Fibrillarin and related nucleolar RNA-binding proteins	sp|P22232|FBRL_XENLA	rRNA 2&apos;-O-methyltransferase fibrillarin OS=Xenopus laevis OX=8355 GN=fbl PE=2 SV=1
Pha008973	novel.10037.8	5114	4858.97	1013.53	23.17	14.95	7.07	fbl	GAQ79359.1	fibrillarin 1 [Klebsormidium nitens]	GO:0008168;GO:0003723;GO:0032259;GO:0006364	methyltransferase activity;RNA binding;methylation;rRNA processing	K14563	NOP1,FBL	http://www.genome.jp/dbget-bin/www_bget?ko:K14563	Ribosome biogenesis in eukaryotes	ko03008	KOG1596	Fibrillarin and related nucleolar RNA-binding proteins	sp|P22232|FBRL_XENLA	rRNA 2&apos;-O-methyltransferase fibrillarin OS=Xenopus laevis OX=8355 GN=fbl PE=2 SV=1
Pha008973	novel.10037.9	3094	2838.97	66.25	2.59	1.67	0.79	CPNE9	XP_001703322.1	predicted protein [Chlamydomonas reinhardtii]	-	-	-	-	-	-	-	-	-	sp|Q8IYJ1|CPNE9_HUMAN	Copine-9 OS=Homo sapiens OX=9606 GN=CPNE9 PE=1 SV=3
Pha008974	novel.10038.2	2560	2304.97	76.71	3.7	2.39	1.15	MIRO2	KAF8748278.1	hypothetical protein HU200_013024 [Digitaria exilis]	GO:0005509;GO:0005525;GO:0003924;GO:0007005;GO:0031307	calcium ion binding;GTP binding;GTPase activity;mitochondrion organization;integral component of mitochondrial outer membrane	K07870	RHOT1,ARHT1	http://www.genome.jp/dbget-bin/www_bget?ko:K07870	-	-	KOG1707	Predicted Ras related/Rac-GTP binding protein	sp|F4J0W4|MIRO2_ARATH	Mitochondrial Rho GTPase 2 OS=Arabidopsis thaliana OX=3702 GN=MIRO2 PE=2 SV=1
Pha008974	novel.10038.4	2742	2486.97	402.62	17.99	11.61	5.58	MIRO2	XP_010550971.1	PREDICTED: mitochondrial Rho GTPase 1-like [Tarenaya hassleriana]	GO:0005509;GO:0005525;GO:0003924;GO:0007005;GO:0031307	calcium ion binding;GTP binding;GTPase activity;mitochondrion organization;integral component of mitochondrial outer membrane	K07870	RHOT1,ARHT1	http://www.genome.jp/dbget-bin/www_bget?ko:K07870	-	-	KOG1707	Predicted Ras related/Rac-GTP binding protein	sp|F4J0W4|MIRO2_ARATH	Mitochondrial Rho GTPase 2 OS=Arabidopsis thaliana OX=3702 GN=MIRO2 PE=2 SV=1
Pha008974	novel.10038.5	2485	2229.97	63.92	3.18	2.05	0.99	MIRO2	KAF8748278.1	hypothetical protein HU200_013024 [Digitaria exilis]	GO:0005509;GO:0005525;GO:0003924;GO:0007005;GO:0031307;GO:0010821	calcium ion binding;GTP binding;GTPase activity;mitochondrion organization;integral component of mitochondrial outer membrane;regulation of mitochondrion organization	K07870	RHOT1,ARHT1	http://www.genome.jp/dbget-bin/www_bget?ko:K07870	-	-	KOG1707	Predicted Ras related/Rac-GTP binding protein	sp|F4J0W4|MIRO2_ARATH	Mitochondrial Rho GTPase 2 OS=Arabidopsis thaliana OX=3702 GN=MIRO2 PE=2 SV=1
Pha008974	novel.10038.6	2474	2218.97	132.19	6.62	4.27	2.05	MIRO2	KAF8748278.1	hypothetical protein HU200_013024 [Digitaria exilis]	GO:0005509;GO:0005525;GO:0003924;GO:0007005;GO:0031307;GO:0010821	calcium ion binding;GTP binding;GTPase activity;mitochondrion organization;integral component of mitochondrial outer membrane;regulation of mitochondrion organization	K07870	RHOT1,ARHT1	http://www.genome.jp/dbget-bin/www_bget?ko:K07870	-	-	KOG1707	Predicted Ras related/Rac-GTP binding protein	sp|F4J0W4|MIRO2_ARATH	Mitochondrial Rho GTPase 2 OS=Arabidopsis thaliana OX=3702 GN=MIRO2 PE=2 SV=1
Pha008975	novel.10039.1	1932	1676.97	33.09	2.19	1.41	4.56	yacP	PTQ50406.1	hypothetical protein MARPO_0001s0380 [Marchantia polymorpha]	-	-	K06962	K06962	http://www.genome.jp/dbget-bin/www_bget?ko:K06962	-	-	-	-	sp|P37574|YACP_BACSU	Uncharacterized protein YacP OS=Bacillus subtilis (strain 168) OX=224308 GN=yacP PE=1 SV=1
Pha008975	novel.10039.3	1142	886.97	113.55	14.22	9.18	29.6	yacP	PTQ50406.1	hypothetical protein MARPO_0001s0380 [Marchantia polymorpha]	-	-	K06962	K06962	http://www.genome.jp/dbget-bin/www_bget?ko:K06962	-	-	-	-	sp|P37574|YACP_BACSU	Uncharacterized protein YacP OS=Bacillus subtilis (strain 168) OX=224308 GN=yacP PE=1 SV=1
Pha000937	novel.1004.1	2516	2260.97	78.96	3.88	2.5	37.48	-	-	-	-	-	-	-	-	-	-	-	-	-	-
Pha000937	novel.1004.3	1091	835.97	1.75	0.23	0.15	2.24	-	-	-	-	-	-	-	-	-	-	-	-	-	-
Pha000937	novel.1004.4	1395	1139.97	9.74	0.95	0.61	9.17	-	-	-	-	-	-	-	-	-	-	-	-	-	-
Pha000937	novel.1004.5	1411	1155.97	32.04	3.08	1.99	29.74	-	-	-	-	-	-	-	-	-	-	-	-	-	-
novel.1004	novel.1004.6	829	573.98	34.49	6.68	4.31	100	-	-	-	-	-	-	-	-	-	-	-	-	-	-
Pha008976	novel.10041.1	6341	6085.97	68.33	1.25	0.8	1.61	-	-	-	-	-	-	-	-	-	-	-	-	-	-
Pha008976	novel.10041.2	5468	5212.97	192.74	4.11	2.65	5.29	-	-	-	-	-	-	-	-	-	-	-	-	-	-
Pha008976	novel.10041.3	5296	5040.97	737.98	16.26	10.49	20.94	-	-	-	-	-	-	-	-	-	-	-	-	-	-
Pha008977	novel.10042.1	2235	1979.97	193.21	10.84	7	30.47	-	-	-	-	-	-	-	-	-	-	-	-	-	-
Pha008977	novel.10042.3	2156	1900.97	0	0	0	0	-	-	-	-	-	-	-	-	-	-	-	-	-	-
Pha008978	novel.10043.11	7615	7359.97	526.61	7.95	5.13	3.55	PAC1	CAB3481650.1	unnamed protein product [Digitaria exilis]	-	-	-	-	-	-	-	-	-	sp|C5FWH1|LIS1_ARTOC	Nuclear distribution protein PAC1 OS=Arthroderma otae (strain ATCC MYA-4605 / CBS 113480) OX=554155 GN=PAC1 PE=3 SV=1
Pha008978	novel.10043.17	6798	6542.97	0	0	0	0	PAC1	ERN00342.1	hypothetical protein AMTR_s00104p00054580 [Amborella trichopoda]	GO:0010235;GO:0009825;GO:0045824;GO:0032483;GO:0030136;GO:0031410;GO:0005886;GO:0016021	guard mother cell cytokinesis;multidimensional cell growth;negative regulation of innate immune response;regulation of Rab protein signal transduction;clathrin-coated vesicle;cytoplasmic vesicle;plasma membrane;integral component of membrane	-	-	-	-	-	-	-	sp|C5FWH1|LIS1_ARTOC	Nuclear distribution protein PAC1 OS=Arthroderma otae (strain ATCC MYA-4605 / CBS 113480) OX=554155 GN=PAC1 PE=3 SV=1
Pha008978	novel.10043.18	7044	6788.97	1727.27	28.27	18.24	12.61	PAC1	XP_003056452.1	predicted protein, partial [Micromonas pusilla CCMP1545]	-	-	-	-	-	-	-	-	-	sp|C5FWH1|LIS1_ARTOC	Nuclear distribution protein PAC1 OS=Arthroderma otae (strain ATCC MYA-4605 / CBS 113480) OX=554155 GN=PAC1 PE=3 SV=1
Pha008978	novel.10043.19	7477	7221.97	0	0	0	0	PAC1	KAF3645127.1	DENN domain and WD repeat-containing protein SCD1 [Capsicum annuum]	GO:0032483;GO:0031410;GO:0010235;GO:0009825;GO:0045824;GO:0030136;GO:0005886	regulation of Rab protein signal transduction;cytoplasmic vesicle;guard mother cell cytokinesis;multidimensional cell growth;negative regulation of innate immune response;clathrin-coated vesicle;plasma membrane	-	-	-	-	-	-	-	sp|C5FWH1|LIS1_ARTOC	Nuclear distribution protein PAC1 OS=Arthroderma otae (strain ATCC MYA-4605 / CBS 113480) OX=554155 GN=PAC1 PE=3 SV=1
Pha008978	novel.10043.20	7315	7059.97	92.15	1.45	0.94	0.65	nudF	ERN00342.1	hypothetical protein AMTR_s00104p00054580 [Amborella trichopoda]	GO:0010235;GO:0009825;GO:0045824;GO:0032483;GO:0030136;GO:0031410;GO:0005886;GO:0016021	guard mother cell cytokinesis;multidimensional cell growth;negative regulation of innate immune response;regulation of Rab protein signal transduction;clathrin-coated vesicle;cytoplasmic vesicle;plasma membrane;integral component of membrane	-	-	-	-	-	-	-	sp|A2QP30|LIS1_ASPNC	Nuclear distribution protein nudF OS=Aspergillus niger (strain CBS 513.88 / FGSC A1513) OX=425011 GN=nudF PE=3 SV=1
Pha008978	novel.10043.21	4805	4549.97	0	0	0	0	WDR12	XP_023004970.1	autophagy-related protein 16 [Cucurbita maxima]	GO:0000045;GO:0000421;GO:0000350;GO:0005634	autophagosome assembly;autophagosome membrane;generation of catalytic spliceosome for second transesterification step;nucleus	-	-	-	-	-	-	-	sp|Q0VC24|WDR12_BOVIN	Ribosome biogenesis protein WDR12 OS=Bos taurus OX=9913 GN=WDR12 PE=2 SV=1
Pha008978	novel.10043.7	6642	6386.97	9449.76	164.38	106.06	73.33	pop2	XP_011401437.1	U5 small nuclear ribonucleoprotein 40 kDa protein [Auxenochlorella protothecoides]	GO:0000350;GO:0005634;GO:0016021	generation of catalytic spliceosome for second transesterification step;nucleus;integral component of membrane	-	-	-	-	-	-	-	sp|O14170|POP2_SCHPO	WD repeat-containing protein pop2 OS=Schizosaccharomyces pombe (strain 972 / ATCC 24843) OX=284812 GN=pop2 PE=1 SV=1
Pha008978	novel.10043.8	7873	7617.97	194.56	2.84	1.83	1.27	PAC1	GFZ07995.1	coatomer, beta&apos; subunit [Actinidia rufa]	-	-	-	-	-	-	-	-	-	sp|C5FWH1|LIS1_ARTOC	Nuclear distribution protein PAC1 OS=Arthroderma otae (strain ATCC MYA-4605 / CBS 113480) OX=554155 GN=PAC1 PE=3 SV=1
Pha008981	novel.10045.13	1711	1455.97	293.18	22.37	14.43	79.66	Zc3h3	KAB8356689.1	hypothetical protein FH972_024265 [Carpinus fangiana]	GO:0003677;GO:0046872	DNA binding;metal ion binding	-	-	-	-	-	-	-	sp|Q8CHP0|ZC3H3_MOUSE	Zinc finger CCCH domain-containing protein 3 OS=Mus musculus OX=10090 GN=Zc3h3 PE=1 SV=1
Pha008980	novel.10046.1	1190	934.97	3.67	0.44	0.28	17.06	MRA_1383	PNH09881.1	hypothetical protein TSOC_003475 [Tetrabaena socialis]	GO:0008146;GO:0051923;GO:0005737;GO:0016787	sulfotransferase activity;sulfation;cytoplasm;hydrolase activity	K01025	SULT1	http://www.genome.jp/dbget-bin/www_bget?ko:K01025	-	-	KOG1584	Sulfotransferase	sp|A5U275|GLST_MYCTA	Glycolipid sulfotransferase MRA_1383 OS=Mycobacterium tuberculosis (strain ATCC 25177 / H37Ra) OX=419947 GN=MRA_1383 PE=3 SV=1
Pha008980	novel.10046.2	1158	902.97	0	0	0	0	MRA_1383	PNH09881.1	hypothetical protein TSOC_003475 [Tetrabaena socialis]	GO:0008146;GO:0051923;GO:0005737;GO:0016787	sulfotransferase activity;sulfation;cytoplasm;hydrolase activity	K01025	SULT1	http://www.genome.jp/dbget-bin/www_bget?ko:K01025	-	-	-	-	sp|A5U275|GLST_MYCTA	Glycolipid sulfotransferase MRA_1383 OS=Mycobacterium tuberculosis (strain ATCC 25177 / H37Ra) OX=419947 GN=MRA_1383 PE=3 SV=1
Pha008980	novel.10046.4	888	632.98	4.27	0.75	0.48	29.3	MRA_1383	PNW79137.1	hypothetical protein CHLRE_09g401960v5 [Chlamydomonas reinhardtii]	GO:0008146;GO:0051923;GO:0005737;GO:0016787	sulfotransferase activity;sulfation;cytoplasm;hydrolase activity	K01025	SULT1	http://www.genome.jp/dbget-bin/www_bget?ko:K01025	-	-	-	-	sp|A5U275|GLST_MYCTA	Glycolipid sulfotransferase MRA_1383 OS=Mycobacterium tuberculosis (strain ATCC 25177 / H37Ra) OX=419947 GN=MRA_1383 PE=3 SV=1
Pha008982	novel.10047.1	2459	2203.97	10.29	0.52	0.33	4.94	CYP78A11	XP_002501253.1	predicted protein [Micromonas commoda]	GO:0020037;GO:0005506;GO:0004497;GO:0016705;GO:0016021	heme binding;iron ion binding;monooxygenase activity;oxidoreductase activity, acting on paired donors, with incorporation or reduction of molecular oxygen;integral component of membrane	-	-	-	-	-	-	-	sp|Q7Y1V5|C78AB_ORYSJ	Cytochrome P450 78A11 OS=Oryza sativa subsp. japonica OX=39947 GN=CYP78A11 PE=1 SV=2
Pha008983	novel.10047.19	3110	2854.97	62.91	2.45	1.58	61.31	-	-	-	-	-	-	-	-	-	-	-	-	-	-
Pha008982	novel.10047.2	3551	3295.97	58.41	1.97	1.27	18.74	CYP78A11	XP_002501253.1	predicted protein [Micromonas commoda]	GO:0020037;GO:0005506;GO:0004497;GO:0016705;GO:0016021	heme binding;iron ion binding;monooxygenase activity;oxidoreductase activity, acting on paired donors, with incorporation or reduction of molecular oxygen;integral component of membrane	-	-	-	-	-	KOG0157	Cytochrome P450 CYP4/CYP19/CYP26 subfamilies	sp|Q7Y1V5|C78AB_ORYSJ	Cytochrome P450 78A11 OS=Oryza sativa subsp. japonica OX=39947 GN=CYP78A11 PE=1 SV=2
Pha008983	novel.10047.20	2111	1855.97	24.39	1.46	0.94	36.56	-	-	-	-	-	-	-	-	-	-	-	-	-	-
Pha008982	novel.10047.3	1536	1280.97	30.36	2.63	1.7	25.06	CYP78A11	XP_002501253.1	predicted protein [Micromonas commoda]	GO:0020037;GO:0005506;GO:0004497;GO:0016705;GO:0016021	heme binding;iron ion binding;monooxygenase activity;oxidoreductase activity, acting on paired donors, with incorporation or reduction of molecular oxygen;integral component of membrane	-	-	-	-	-	-	-	sp|Q7Y1V5|C78AB_ORYSJ	Cytochrome P450 78A11 OS=Oryza sativa subsp. japonica OX=39947 GN=CYP78A11 PE=1 SV=2
Pha008983	novel.10047.6	282	48.03	0	0	0	0	-	-	-	-	-	-	-	-	-	-	-	-	-	-
Pha008985	novel.10051.10	2238	1982.97	0	0	0	0	MKK1b	XP_015879282.1	mitogen-activated protein kinase kinase 3-like [Ziziphus jujuba]	GO:0005524;GO:0004674;GO:0004672	ATP binding;protein serine/threonine kinase activity;protein kinase activity	K20607	MKK3	http://www.genome.jp/dbget-bin/www_bget?ko:K20607	MAPK signaling pathway - plant	ko04016	KOG0581	Mitogen-activated protein kinase kinase (MAP2K)	sp|A9SR33|M2K1B_PHYPA	Mitogen-activated protein kinase kinase 1b OS=Physcomitrium patens OX=3218 GN=MKK1b PE=2 SV=2
Pha008985	novel.10051.11	4792	4536.97	2739.2	67.08	43.28	19.27	MKK1b	XP_015879282.1	mitogen-activated protein kinase kinase 3-like [Ziziphus jujuba]	GO:0005524;GO:0004674;GO:0004672	ATP binding;protein serine/threonine kinase activity;protein kinase activity	K20607	MKK3	http://www.genome.jp/dbget-bin/www_bget?ko:K20607	MAPK signaling pathway - plant	ko04016	KOG0581	Mitogen-activated protein kinase kinase (MAP2K)	sp|A9SR33|M2K1B_PHYPA	Mitogen-activated protein kinase kinase 1b OS=Physcomitrium patens OX=3218 GN=MKK1b PE=2 SV=2
Pha008985	novel.10051.12	1519	1263.97	0	0	0	0	-	-	-	-	-	-	-	-	-	-	-	-	-	-
Pha008985	novel.10051.13	2561	2305.97	0	0	0	0	MKK1b	XP_015879282.1	mitogen-activated protein kinase kinase 3-like [Ziziphus jujuba]	GO:0005524;GO:0004674;GO:0004672	ATP binding;protein serine/threonine kinase activity;protein kinase activity	K20607	MKK3	http://www.genome.jp/dbget-bin/www_bget?ko:K20607	MAPK signaling pathway - plant	ko04016	KOG0581	Mitogen-activated protein kinase kinase (MAP2K)	sp|A9SR33|M2K1B_PHYPA	Mitogen-activated protein kinase kinase 1b OS=Physcomitrium patens OX=3218 GN=MKK1b PE=2 SV=2
Pha008985	novel.10051.14	3136	2880.97	273.35	10.54	6.8	3.03	MKK1b	XP_015879282.1	mitogen-activated protein kinase kinase 3-like [Ziziphus jujuba]	GO:0005524;GO:0004674;GO:0004672	ATP binding;protein serine/threonine kinase activity;protein kinase activity	K20607	MKK3	http://www.genome.jp/dbget-bin/www_bget?ko:K20607	MAPK signaling pathway - plant	ko04016	KOG0581	Mitogen-activated protein kinase kinase (MAP2K)	sp|A9SR33|M2K1B_PHYPA	Mitogen-activated protein kinase kinase 1b OS=Physcomitrium patens OX=3218 GN=MKK1b PE=2 SV=2
Pha008985	novel.10051.15	2193	1937.97	1587.11	90.99	58.71	26.14	MKK1b	XP_015879282.1	mitogen-activated protein kinase kinase 3-like [Ziziphus jujuba]	GO:0005524;GO:0004674;GO:0004672	ATP binding;protein serine/threonine kinase activity;protein kinase activity	K20607	MKK3	http://www.genome.jp/dbget-bin/www_bget?ko:K20607	MAPK signaling pathway - plant	ko04016	KOG0581	Mitogen-activated protein kinase kinase (MAP2K)	sp|A9SR33|M2K1B_PHYPA	Mitogen-activated protein kinase kinase 1b OS=Physcomitrium patens OX=3218 GN=MKK1b PE=2 SV=2
Pha008985	novel.10051.3	4450	4194.97	8.28	0.22	0.14	0.06	MKK1b	XP_015879282.1	mitogen-activated protein kinase kinase 3-like [Ziziphus jujuba]	GO:0005524;GO:0004674;GO:0004672	ATP binding;protein serine/threonine kinase activity;protein kinase activity	K20607	MKK3	http://www.genome.jp/dbget-bin/www_bget?ko:K20607	MAPK signaling pathway - plant	ko04016	KOG0581	Mitogen-activated protein kinase kinase (MAP2K)	sp|A9SR33|M2K1B_PHYPA	Mitogen-activated protein kinase kinase 1b OS=Physcomitrium patens OX=3218 GN=MKK1b PE=2 SV=2
Pha008985	novel.10051.4	5562	5306.97	40.2	0.84	0.54	0.24	MKK1b	XP_015879282.1	mitogen-activated protein kinase kinase 3-like [Ziziphus jujuba]	GO:0005524;GO:0004674;GO:0004672	ATP binding;protein serine/threonine kinase activity;protein kinase activity	K20607	MKK3	http://www.genome.jp/dbget-bin/www_bget?ko:K20607	MAPK signaling pathway - plant	ko04016	KOG0581	Mitogen-activated protein kinase kinase (MAP2K)	sp|A9SR33|M2K1B_PHYPA	Mitogen-activated protein kinase kinase 1b OS=Physcomitrium patens OX=3218 GN=MKK1b PE=2 SV=2
Pha008985	novel.10051.5	376	126.04	0	0	0	0	-	-	-	-	-	-	-	-	-	-	-	-	-	-
Pha008985	novel.10051.6	2965	2709.97	0	0	0	0	MKK1b	XP_015879282.1	mitogen-activated protein kinase kinase 3-like [Ziziphus jujuba]	GO:0005524;GO:0004674;GO:0004672	ATP binding;protein serine/threonine kinase activity;protein kinase activity	K20607	MKK3	http://www.genome.jp/dbget-bin/www_bget?ko:K20607	MAPK signaling pathway - plant	ko04016	KOG0581	Mitogen-activated protein kinase kinase (MAP2K)	sp|A9SR33|M2K1B_PHYPA	Mitogen-activated protein kinase kinase 1b OS=Physcomitrium patens OX=3218 GN=MKK1b PE=2 SV=2
Pha008985	novel.10051.7	2993	2737.97	0	0	0	0	MKK1b	XP_015879282.1	mitogen-activated protein kinase kinase 3-like [Ziziphus jujuba]	GO:0005524;GO:0004674;GO:0004672	ATP binding;protein serine/threonine kinase activity;protein kinase activity	K20607	MKK3	http://www.genome.jp/dbget-bin/www_bget?ko:K20607	MAPK signaling pathway - plant	ko04016	KOG0581	Mitogen-activated protein kinase kinase (MAP2K)	sp|A9SR33|M2K1B_PHYPA	Mitogen-activated protein kinase kinase 1b OS=Physcomitrium patens OX=3218 GN=MKK1b PE=2 SV=2
Pha008985	novel.10051.8	2160	1904.97	2494.22	145.47	93.86	41.79	MKK1b	XP_015879282.1	mitogen-activated protein kinase kinase 3-like [Ziziphus jujuba]	GO:0005524;GO:0004674;GO:0004672;GO:0004708	ATP binding;protein serine/threonine kinase activity;protein kinase activity;MAP kinase kinase activity	K20607	MKK3	http://www.genome.jp/dbget-bin/www_bget?ko:K20607	MAPK signaling pathway - plant	ko04016	KOG0581	Mitogen-activated protein kinase kinase (MAP2K)	sp|A9SR33|M2K1B_PHYPA	Mitogen-activated protein kinase kinase 1b OS=Physcomitrium patens OX=3218 GN=MKK1b PE=2 SV=2
Pha008985	novel.10051.9	2823	2567.97	629.18	27.22	17.56	7.82	MKK1b	XP_015879282.1	mitogen-activated protein kinase kinase 3-like [Ziziphus jujuba]	GO:0005524;GO:0004674;GO:0004672	ATP binding;protein serine/threonine kinase activity;protein kinase activity	K20607	MKK3	http://www.genome.jp/dbget-bin/www_bget?ko:K20607	MAPK signaling pathway - plant	ko04016	KOG0581	Mitogen-activated protein kinase kinase (MAP2K)	sp|A9SR33|M2K1B_PHYPA	Mitogen-activated protein kinase kinase 1b OS=Physcomitrium patens OX=3218 GN=MKK1b PE=2 SV=2
Pha008986	novel.10053.2	833	577.98	0	0	0	0	-	-	-	-	-	-	-	-	-	-	-	-	-	-
Pha008986	novel.10053.6	1724	1468.97	21.21	1.6	1.04	67.35	-	-	-	-	-	-	-	-	-	-	-	-	-	-
Pha008986	novel.10053.7	1653	1397.97	9.79	0.78	0.5	32.65	-	-	-	-	-	-	-	-	-	-	-	-	-	-
Pha008986	novel.10053.8	473	218.88	0	0	0	0	-	-	-	-	-	-	-	-	-	-	-	-	-	-
Pha008988	novel.10055.2	3602	3346.97	0	0	0	0	apbE	GBG83899.1	hypothetical protein CBR_g37770 [Chara braunii]	GO:0046872;GO:0016740;GO:0017013	metal ion binding;transferase activity;protein flavinylation	-	-	-	-	-	-	-	sp|O84080|APBE_CHLTR	FAD:protein FMN transferase OS=Chlamydia trachomatis (strain D/UW-3/Cx) OX=272561 GN=apbE PE=3 SV=1
novel.10057	novel.10057.2	1058	802.97	48.32	6.69	4.31	100	-	-	-	-	-	-	-	-	-	-	-	-	-	-
Pha008990	novel.10059.10	1866	1610.97	0	0	0	0	-	-	-	-	-	-	-	-	-	-	-	-	-	-
Pha008990	novel.10059.11	2374	2118.97	43.76	2.29	1.48	5.81	-	-	-	-	-	-	-	-	-	-	-	-	-	-
Pha008990	novel.10059.2	1949	1693.97	0	0	0	0	-	-	-	-	-	-	-	-	-	-	-	-	-	-
Pha008990	novel.10059.3	1949	1693.97	0	0	0	0	-	-	-	-	-	-	-	-	-	-	-	-	-	-
Pha008990	novel.10059.4	2048	1792.97	0	0	0	0	-	-	-	-	-	-	-	-	-	-	-	-	-	-
Pha008990	novel.10059.5	2579	2323.97	0	0	0	0	-	-	-	-	-	-	-	-	-	-	-	-	-	-
Pha008990	novel.10059.6	1933	1677.97	0	0	0	0	-	-	-	-	-	-	-	-	-	-	-	-	-	-
Pha008990	novel.10059.7	2557	2301.97	0	0	0	0	-	-	-	-	-	-	-	-	-	-	-	-	-	-
Pha008990	novel.10059.8	1847	1591.97	435.77	30.41	19.62	77.04	-	-	-	-	-	-	-	-	-	-	-	-	-	-
Pha008990	novel.10059.9	1800	1544.97	58.61	4.21	2.72	10.68	-	-	-	-	-	-	-	-	-	-	-	-	-	-
Pha000939	novel.1006.11	332	87.11	13.86	17.67	11.4	46.2	-	-	-	-	-	-	-	-	-	-	-	-	-	-
Pha000939	novel.1006.12	948	692.98	0	0	0	0	-	-	-	-	-	-	-	-	-	-	-	-	-	-
Pha000939	novel.1006.13	419	166.42	0	0	0	0	-	-	-	-	-	-	-	-	-	-	-	-	-	-
Pha000939	novel.1006.15	1125	869.97	0	0	0	0	-	-	-	-	-	-	-	-	-	-	-	-	-	-
Pha000939	novel.1006.17	3657	3401.97	32.19	1.05	0.68	2.75	-	-	-	-	-	-	-	-	-	-	-	-	-	-
Pha000939	novel.1006.19	3507	3251.97	142.99	4.89	3.15	12.77	-	-	-	-	-	-	-	-	-	-	-	-	-	-
Pha000939	novel.1006.2	3757	3501.97	0	0	0	0	-	-	-	-	-	-	-	-	-	-	-	-	-	-
Pha000939	novel.1006.20	3191	2935.97	0	0	0	0	-	-	-	-	-	-	-	-	-	-	-	-	-	-
Pha000939	novel.1006.21	3683	3427.97	0.44	0.01	0.01	0.04	-	-	-	-	-	-	-	-	-	-	-	-	-	-
Pha000939	novel.1006.22	3691	3435.97	275.31	8.9	5.74	23.27	-	-	-	-	-	-	-	-	-	-	-	-	-	-
Pha000939	novel.1006.23	3681	3425.97	0	0	0	0	-	-	-	-	-	-	-	-	-	-	-	-	-	-
Pha000939	novel.1006.24	3667	3411.97	0	0	0	0	-	-	-	-	-	-	-	-	-	-	-	-	-	-
Pha000939	novel.1006.27	2354	2098.97	10.59	0.56	0.36	1.47	-	-	-	-	-	-	-	-	-	-	-	-	-	-
Pha000939	novel.1006.4	1667	1411.97	0	0	0	0	-	-	-	-	-	-	-	-	-	-	-	-	-	-
Pha000939	novel.1006.6	643	388.02	10.52	3.01	1.94	7.87	-	-	-	-	-	-	-	-	-	-	-	-	-	-
Pha000939	novel.1006.7	4220	3964.97	8.91	0.25	0.16	0.65	-	-	-	-	-	-	-	-	-	-	-	-	-	-
Pha000939	novel.1006.8	418	165.46	0	0	0	0	-	-	-	-	-	-	-	-	-	-	-	-	-	-
Pha008991	novel.10061.1	1992	1736.97	28.64	1.83	1.18	1.72	cpeD	-	-	-	-	K02286	cpcC	http://www.genome.jp/dbget-bin/www_bget?ko:K02286	Photosynthesis - antenna proteins	ko00196	-	-	sp|P18543|PYR2_MICDP	Phycobilisome 27.9 kDa linker polypeptide, phycoerythrin-associated, rod OS=Microchaete diplosiphon OX=1197 GN=cpeD PE=1 SV=3
Pha008992	novel.10062.2	3649	3393.97	0	0	0	0	HEPH	XP_005846172.1	hypothetical protein CHLNCDRAFT_58397 [Chlorella variabilis]	GO:0005507;GO:0016491;GO:0005576;GO:0016021	copper ion binding;oxidoreductase activity;extracellular region;integral component of membrane	K14735	HEPH	http://www.genome.jp/dbget-bin/www_bget?ko:K14735	Porphyrin and chlorophyll metabolism	ko00860	-	-	sp|Q9BQS7|HEPH_HUMAN	Hephaestin OS=Homo sapiens OX=9606 GN=HEPH PE=1 SV=3
Pha008992	novel.10062.3	3955	3699.97	98.91	2.97	1.92	30.09	HEPH	KXZ50175.1	hypothetical protein GPECTOR_17g811 [Gonium pectorale]	GO:0005507;GO:0016491;GO:0005576;GO:0016021	copper ion binding;oxidoreductase activity;extracellular region;integral component of membrane	K14735	HEPH	http://www.genome.jp/dbget-bin/www_bget?ko:K14735	Porphyrin and chlorophyll metabolism	ko00860	-	-	sp|Q9BQS7|HEPH_HUMAN	Hephaestin OS=Homo sapiens OX=9606 GN=HEPH PE=1 SV=3
Pha008992	novel.10062.4	2646	2390.97	148.54	6.9	4.45	69.91	HEPHL1	XP_005650888.1	Cupredoxin [Coccomyxa subellipsoidea C-169]	GO:0005507;GO:0016491;GO:0005576;GO:0016021	copper ion binding;oxidoreductase activity;extracellular region;integral component of membrane	K14735	HEPH	http://www.genome.jp/dbget-bin/www_bget?ko:K14735	Porphyrin and chlorophyll metabolism	ko00860	-	-	sp|Q6MZM0|HPHL1_HUMAN	Ferroxidase HEPHL1 OS=Homo sapiens OX=9606 GN=HEPHL1 PE=1 SV=2
Pha008995	novel.10064.1	4014	3758.97	311.6	9.21	5.94	33.19	-	-	-	-	-	-	-	-	-	-	-	-	-	-
Pha008995	novel.10064.2	3914	3658.97	51.82	1.57	1.02	5.67	-	-	-	-	-	-	-	-	-	-	-	-	-	-
Pha008995	novel.10064.3	3894	3638.97	0.16	0	0	0.02	-	-	-	-	-	-	-	-	-	-	-	-	-	-
Pha008999	novel.10066.1	6189	5933.97	20.6	0.39	0.25	47.11	Heph	XP_005846172.1	hypothetical protein CHLNCDRAFT_58397 [Chlorella variabilis]	GO:0005507;GO:0016491;GO:0005576;GO:0016021	copper ion binding;oxidoreductase activity;extracellular region;integral component of membrane	K14735	HEPH	http://www.genome.jp/dbget-bin/www_bget?ko:K14735	Porphyrin and chlorophyll metabolism	ko00860	-	-	sp|Q920H8|HEPH_RAT	Hephaestin OS=Rattus norvegicus OX=10116 GN=Heph PE=1 SV=1
novel.10066	novel.10066.2	442	188.59	0.12	0.07	0.04	21.04	-	-	-	-	-	-	-	-	-	-	-	-	-	-
novel.10066	novel.10066.3	767	511.99	1.19	0.26	0.17	78.96	-	-	-	-	-	-	-	-	-	-	-	-	-	-
novel.10067	novel.10067.1	3867	3611.97	300.47	9.24	5.96	100	-	-	-	-	-	-	-	-	-	-	-	-	-	-
novel.10067	novel.10067.2	949	693.98	0	0	0	0	-	-	-	-	-	-	-	-	-	-	-	-	-	-
Pha009001	novel.10070.10	1621	1365.97	0	0	0	0	Hephl1	GBF99637.1	multicopper ferroxidase [Raphidocelis subcapitata]	GO:0005507;GO:0016491;GO:0005576;GO:0016021	copper ion binding;oxidoreductase activity;extracellular region;integral component of membrane	K14735	HEPH	http://www.genome.jp/dbget-bin/www_bget?ko:K14735	Porphyrin and chlorophyll metabolism	ko00860	-	-	sp|Q3V1H3|HPHL1_MOUSE	Ferroxidase HEPHL1 OS=Mus musculus OX=10090 GN=Hephl1 PE=2 SV=2
Pha009001	novel.10070.11	1662	1406.97	0	0	0	0	-	XP_005846172.1	hypothetical protein CHLNCDRAFT_58397 [Chlorella variabilis]	GO:0005507;GO:0016491;GO:0005576;GO:0016021	copper ion binding;oxidoreductase activity;extracellular region;integral component of membrane	K14735	HEPH	http://www.genome.jp/dbget-bin/www_bget?ko:K14735	Porphyrin and chlorophyll metabolism	ko00860	-	-	sp|B3EWZ9|HEPHL_ACRMI	Hephaestin-like protein OS=Acropora millepora OX=45264 PE=1 SV=1
Pha009001	novel.10070.2	2967	2711.97	0	0	0	0	-	KXZ50175.1	hypothetical protein GPECTOR_17g811 [Gonium pectorale]	GO:0005507;GO:0016491;GO:0005576;GO:0016021	copper ion binding;oxidoreductase activity;extracellular region;integral component of membrane	K14735	HEPH	http://www.genome.jp/dbget-bin/www_bget?ko:K14735	Porphyrin and chlorophyll metabolism	ko00860	-	-	sp|B3EWZ9|HEPHL_ACRMI	Hephaestin-like protein OS=Acropora millepora OX=45264 PE=1 SV=1
Pha009001	novel.10070.3	3060	2804.97	10.03	0.4	0.26	6.38	HEPH	KAG2501398.1	hypothetical protein HYH03_001185 [Edaphochlamys debaryana]	GO:0005507;GO:0016491;GO:0005576;GO:0016021	copper ion binding;oxidoreductase activity;extracellular region;integral component of membrane	K14735	HEPH	http://www.genome.jp/dbget-bin/www_bget?ko:K14735	Porphyrin and chlorophyll metabolism	ko00860	-	-	sp|Q9BQS7|HEPH_HUMAN	Hephaestin OS=Homo sapiens OX=9606 GN=HEPH PE=1 SV=3
Pha009001	novel.10070.4	3018	2762.97	32.44	1.3	0.84	20.96	HEPH	KAG2501398.1	hypothetical protein HYH03_001185 [Edaphochlamys debaryana]	GO:0005507;GO:0016491;GO:0005576;GO:0016021	copper ion binding;oxidoreductase activity;extracellular region;integral component of membrane	K14735	HEPH	http://www.genome.jp/dbget-bin/www_bget?ko:K14735	Porphyrin and chlorophyll metabolism	ko00860	-	-	sp|Q9BQS7|HEPH_HUMAN	Hephaestin OS=Homo sapiens OX=9606 GN=HEPH PE=1 SV=3
Pha009001	novel.10070.5	1364	1108.97	9.33	0.93	0.6	15.01	-	KXZ50175.1	hypothetical protein GPECTOR_17g811 [Gonium pectorale]	GO:0005507;GO:0016491;GO:0005576;GO:0016021	copper ion binding;oxidoreductase activity;extracellular region;integral component of membrane	K14735	HEPH	http://www.genome.jp/dbget-bin/www_bget?ko:K14735	Porphyrin and chlorophyll metabolism	ko00860	-	-	sp|B3EWZ9|HEPHL_ACRMI	Hephaestin-like protein OS=Acropora millepora OX=45264 PE=1 SV=1
Pha009001	novel.10070.6	3054	2798.97	7.79	0.31	0.2	4.97	HEPH	KXZ50175.1	hypothetical protein GPECTOR_17g811 [Gonium pectorale]	GO:0005507;GO:0016491;GO:0005576;GO:0016021	copper ion binding;oxidoreductase activity;extracellular region;integral component of membrane	K14735	HEPH	http://www.genome.jp/dbget-bin/www_bget?ko:K14735	Porphyrin and chlorophyll metabolism	ko00860	-	-	sp|Q9BQS7|HEPH_HUMAN	Hephaestin OS=Homo sapiens OX=9606 GN=HEPH PE=1 SV=3
Pha009001	novel.10070.7	2950	2694.97	0	0	0	0	HEPH	KAG2501398.1	hypothetical protein HYH03_001185 [Edaphochlamys debaryana]	GO:0005507;GO:0016491;GO:0005576;GO:0016021	copper ion binding;oxidoreductase activity;extracellular region;integral component of membrane	K14735	HEPH	http://www.genome.jp/dbget-bin/www_bget?ko:K14735	Porphyrin and chlorophyll metabolism	ko00860	-	-	sp|Q9BQS7|HEPH_HUMAN	Hephaestin OS=Homo sapiens OX=9606 GN=HEPH PE=1 SV=3
Pha009001	novel.10070.8	2769	2513.97	54.01	2.39	1.54	38.34	Hephl1	KAG2501398.1	hypothetical protein HYH03_001185 [Edaphochlamys debaryana]	GO:0005507;GO:0016491;GO:0005576;GO:0016021	copper ion binding;oxidoreductase activity;extracellular region;integral component of membrane	K14735	HEPH	http://www.genome.jp/dbget-bin/www_bget?ko:K14735	Porphyrin and chlorophyll metabolism	ko00860	-	-	sp|Q3V1H3|HPHL1_MOUSE	Ferroxidase HEPHL1 OS=Mus musculus OX=10090 GN=Hephl1 PE=2 SV=2
Pha009001	novel.10070.9	2157	1901.97	0	0	0	0	Hephl1	XP_005846172.1	hypothetical protein CHLNCDRAFT_58397 [Chlorella variabilis]	GO:0005507;GO:0016491;GO:0005576;GO:0016021	copper ion binding;oxidoreductase activity;extracellular region;integral component of membrane	K14735	HEPH	http://www.genome.jp/dbget-bin/www_bget?ko:K14735	Porphyrin and chlorophyll metabolism	ko00860	-	-	sp|Q3V1H3|HPHL1_MOUSE	Ferroxidase HEPHL1 OS=Mus musculus OX=10090 GN=Hephl1 PE=2 SV=2
Pha009002	novel.10073.1	9342	9086.97	49.33	0.6	0.39	0.66	PAA1	KAF6265588.1	Cupredoxin [Scenedesmus sp. NREL 46B-D3]	GO:0005507;GO:0016491;GO:0005576;GO:0016021	copper ion binding;oxidoreductase activity;extracellular region;integral component of membrane	K14735	HEPH	http://www.genome.jp/dbget-bin/www_bget?ko:K14735	Porphyrin and chlorophyll metabolism	ko00860	KOG0182	20S proteasome, regulatory subunit alpha type PSMA6/SCL1	sp|Q9XG77|PSA6_TOBAC	Proteasome subunit alpha type-6 OS=Nicotiana tabacum OX=4097 GN=PAA1 PE=2 SV=1
Pha009002	novel.10073.3	6945	6689.97	5348.33	88.82	57.31	97.77	PAA1	KAF6265588.1	Cupredoxin [Scenedesmus sp. NREL 46B-D3]	GO:0005507;GO:0016491;GO:0005576;GO:0016021	copper ion binding;oxidoreductase activity;extracellular region;integral component of membrane	K14735	HEPH	http://www.genome.jp/dbget-bin/www_bget?ko:K14735	Porphyrin and chlorophyll metabolism	ko00860	KOG0182	20S proteasome, regulatory subunit alpha type PSMA6/SCL1	sp|Q9XG77|PSA6_TOBAC	Proteasome subunit alpha type-6 OS=Nicotiana tabacum OX=4097 GN=PAA1 PE=2 SV=1
Pha009003	novel.10074.1	1215	959.97	0	0	0	0	abitram	KAF3336140.1	protein Simiate [Carex littledalei]	GO:0005739	mitochondrion	-	-	-	-	-	-	-	sp|Q28G67|ABITM_XENTR	Protein Abitram OS=Xenopus tropicalis OX=8364 GN=abitram PE=2 SV=1
Pha009003	novel.10074.3	762	506.99	0	0	0	0	abitram	EPS64553.1	hypothetical protein M569_10228 [Genlisea aurea]	GO:0005739	mitochondrion	-	-	-	-	-	-	-	sp|Q9VFR1|ABITM_DROME	Protein Abitram OS=Drosophila melanogaster OX=7227 GN=abitram PE=2 SV=1
Pha009003	novel.10074.4	835	579.98	0	0	0	0	abitram	EPS64553.1	hypothetical protein M569_10228 [Genlisea aurea]	GO:0005739	mitochondrion	-	-	-	-	-	-	-	sp|Q28G67|ABITM_XENTR	Protein Abitram OS=Xenopus tropicalis OX=8364 GN=abitram PE=2 SV=1
Pha009003	novel.10074.5	781	525.99	0	0	0	0	abitram	PTQ50317.1	hypothetical protein MARPO_0001s0313 [Marchantia polymorpha]	GO:0005739	mitochondrion	-	-	-	-	-	-	-	sp|Q28G67|ABITM_XENTR	Protein Abitram OS=Xenopus tropicalis OX=8364 GN=abitram PE=2 SV=1
Pha009003	novel.10074.6	833	577.98	0	0	0	0	abitram	EPS64553.1	hypothetical protein M569_10228 [Genlisea aurea]	GO:0005739	mitochondrion	-	-	-	-	-	-	-	sp|Q28G67|ABITM_XENTR	Protein Abitram OS=Xenopus tropicalis OX=8364 GN=abitram PE=2 SV=1
Pha009004	novel.10075.16	1318	1062.97	13.73	1.43	0.93	3.34	-	-	-	-	-	-	-	-	-	-	-	-	-	-
Pha009004	novel.10075.17	1890	1634.97	77.13	5.24	3.38	12.2	-	-	-	-	-	-	-	-	-	-	-	-	-	-
Pha009004	novel.10075.22	1869	1613.97	26.31	1.81	1.17	4.22	-	-	-	-	-	-	-	-	-	-	-	-	-	-
Pha009004	novel.10075.23	1854	1598.97	53.72	3.73	2.41	8.69	-	-	-	-	-	-	-	-	-	-	-	-	-	-
Pha009004	novel.10075.24	2604	2348.97	0	0	0	0	-	-	-	-	-	-	-	-	-	-	-	-	-	-
Pha009004	novel.10075.26	2267	2011.97	0	0	0	0	-	-	-	-	-	-	-	-	-	-	-	-	-	-
Pha009004	novel.10075.28	2276	2020.97	0	0	0	0	-	-	-	-	-	-	-	-	-	-	-	-	-	-
Pha009004	novel.10075.29	577	322.1	6.78	2.34	1.51	5.44	-	-	-	-	-	-	-	-	-	-	-	-	-	-
Pha009004	novel.10075.30	552	297.17	4.1	1.53	0.99	3.57	-	-	-	-	-	-	-	-	-	-	-	-	-	-
Pha009004	novel.10075.31	516	261.37	0	0	0	0	-	-	-	-	-	-	-	-	-	-	-	-	-	-
Pha009004	novel.10075.32	663	408.01	9.23	2.51	1.62	5.85	-	-	-	-	-	-	-	-	-	-	-	-	-	-
Pha009004	novel.10075.33	648	393.02	0	0	0	0	-	-	-	-	-	-	-	-	-	-	-	-	-	-
Pha009004	novel.10075.34	657	402.02	86.55	23.92	15.43	55.69	-	-	-	-	-	-	-	-	-	-	-	-	-	-
Pha009005	novel.10075.35	2835	2579.97	61.9	2.67	1.72	11.18	supt4h1	XP_005647766.1	transcription elongation factor SPT4 [Coccomyxa subellipsoidea C-169]	GO:0003746;GO:0008270;GO:0032786;GO:0005634	translation elongation factor activity;zinc ion binding;positive regulation of DNA-templated transcription, elongation;nucleus	K15171	SUPT4H1,SPT4	http://www.genome.jp/dbget-bin/www_bget?ko:K15171	-	-	KOG3490	Transcription elongation factor SPT4	sp|Q5HZ97|SPT4H_XENLA	Transcription elongation factor SPT4 OS=Xenopus laevis OX=8355 GN=supt4h1 PE=3 SV=1
Pha009005	novel.10075.39	661	406.01	6.41	1.75	1.13	7.36	supt4h1	XP_005647766.1	transcription elongation factor SPT4 [Coccomyxa subellipsoidea C-169]	GO:0003746;GO:0008270;GO:0032786;GO:0005634;GO:0000993;GO:0006325;GO:0006397;GO:0034243;GO:0032044	translation elongation factor activity;zinc ion binding;positive regulation of DNA-templated transcription, elongation;nucleus;RNA polymerase II complex binding;chromatin organization;mRNA processing;regulation of transcription elongation from RNA polymerase II promoter;DSIF complex	K15171	SUPT4H1,SPT4	http://www.genome.jp/dbget-bin/www_bget?ko:K15171	-	-	KOG3490	Transcription elongation factor SPT4	sp|Q5HZ97|SPT4H_XENLA	Transcription elongation factor SPT4 OS=Xenopus laevis OX=8355 GN=supt4h1 PE=3 SV=1
Pha009005	novel.10075.40	2335	2079.97	0	0	0	0	supt4h1	XP_005647766.1	transcription elongation factor SPT4 [Coccomyxa subellipsoidea C-169]	GO:0003746;GO:0008270;GO:0032786;GO:0005634	translation elongation factor activity;zinc ion binding;positive regulation of DNA-templated transcription, elongation;nucleus	K15171	SUPT4H1,SPT4	http://www.genome.jp/dbget-bin/www_bget?ko:K15171	-	-	KOG3490	Transcription elongation factor SPT4	sp|Q5HZ97|SPT4H_XENLA	Transcription elongation factor SPT4 OS=Xenopus laevis OX=8355 GN=supt4h1 PE=3 SV=1
Pha009005	novel.10075.41	788	532.99	9.86	2.06	1.33	8.63	supt4h1	XP_005647766.1	transcription elongation factor SPT4 [Coccomyxa subellipsoidea C-169]	GO:0003746;GO:0008270;GO:0032786;GO:0005634	translation elongation factor activity;zinc ion binding;positive regulation of DNA-templated transcription, elongation;nucleus	K15171	SUPT4H1,SPT4	http://www.genome.jp/dbget-bin/www_bget?ko:K15171	-	-	KOG3490	Transcription elongation factor SPT4	sp|Q5HZ97|SPT4H_XENLA	Transcription elongation factor SPT4 OS=Xenopus laevis OX=8355 GN=supt4h1 PE=3 SV=1
Pha009004	novel.10075.6	2949	2693.97	10.47	0.43	0.28	1	-	-	-	-	-	-	-	-	-	-	-	-	-	-
Pha009007	novel.10079.1	2688	2432.97	1188.04	54.25	35	79.75	ppp4c	GAQ88283.1	protein phosphatase X [Klebsormidium nitens]	GO:0106306;GO:0106307	protein serine phosphatase activity;protein threonine phosphatase activity	K15423	PPP4C	http://www.genome.jp/dbget-bin/www_bget?ko:K15423	-	-	KOG0372	Serine/threonine specific protein phosphatase involved in glycogen accumulation, PP2A-related	sp|Q9Y0B7|PP4C_DICDI	Serine/threonine-protein phosphatase 4 catalytic subunit OS=Dictyostelium discoideum OX=44689 GN=ppp4c PE=1 SV=1
Pha009007	novel.10079.2	1939	1683.97	0	0	0	0	ppp4c	GAQ88283.1	protein phosphatase X [Klebsormidium nitens]	GO:0106306;GO:0106307	protein serine phosphatase activity;protein threonine phosphatase activity	K15423	PPP4C	http://www.genome.jp/dbget-bin/www_bget?ko:K15423	-	-	KOG0372	Serine/threonine specific protein phosphatase involved in glycogen accumulation, PP2A-related	sp|Q9Y0B7|PP4C_DICDI	Serine/threonine-protein phosphatase 4 catalytic subunit OS=Dictyostelium discoideum OX=44689 GN=ppp4c PE=1 SV=1
Pha009007	novel.10079.4	1446	1190.97	53.97	5.03	3.25	7.4	ppp4c	GAQ88283.1	protein phosphatase X [Klebsormidium nitens]	GO:0106306;GO:0106307	protein serine phosphatase activity;protein threonine phosphatase activity	K15423	PPP4C	http://www.genome.jp/dbget-bin/www_bget?ko:K15423	-	-	KOG0372	Serine/threonine specific protein phosphatase involved in glycogen accumulation, PP2A-related	sp|Q9Y0B7|PP4C_DICDI	Serine/threonine-protein phosphatase 4 catalytic subunit OS=Dictyostelium discoideum OX=44689 GN=ppp4c PE=1 SV=1
Pha009009	novel.10081.10	3936	3680.97	39.09	1.18	0.76	0.51	sll0005	XP_003057388.1	predicted protein [Micromonas pusilla CCMP1545]	GO:0005524;GO:0004672;GO:0009507	ATP binding;protein kinase activity;chloroplast	K08869	ADCK,ABC1	http://www.genome.jp/dbget-bin/www_bget?ko:K08869	-	-	-	-	sp|Q55680|Y005_SYNY3	Uncharacterized protein sll0005 OS=Synechocystis sp. (strain PCC 6803 / Kazusa) OX=1111708 GN=sll0005 PE=3 SV=1
Pha009009	novel.10081.12	3969	3713.97	35.99	1.08	0.69	0.46	sll0005	XP_003057388.1	predicted protein [Micromonas pusilla CCMP1545]	GO:0005524;GO:0004672;GO:0009507	ATP binding;protein kinase activity;chloroplast	K08869	ADCK,ABC1	http://www.genome.jp/dbget-bin/www_bget?ko:K08869	-	-	-	-	sp|Q55680|Y005_SYNY3	Uncharacterized protein sll0005 OS=Synechocystis sp. (strain PCC 6803 / Kazusa) OX=1111708 GN=sll0005 PE=3 SV=1
Pha009009	novel.10081.13	4009	3753.97	0	0	0	0	sll0005	XP_003057388.1	predicted protein [Micromonas pusilla CCMP1545]	GO:0005524;GO:0004672;GO:0009507	ATP binding;protein kinase activity;chloroplast	K08869	ADCK,ABC1	http://www.genome.jp/dbget-bin/www_bget?ko:K08869	-	-	-	-	sp|Q55680|Y005_SYNY3	Uncharacterized protein sll0005 OS=Synechocystis sp. (strain PCC 6803 / Kazusa) OX=1111708 GN=sll0005 PE=3 SV=1
Pha009009	novel.10081.14	4004	3748.97	1.61	0.05	0.03	0.02	sll0005	XP_003057388.1	predicted protein [Micromonas pusilla CCMP1545]	GO:0005524;GO:0004672;GO:0009507	ATP binding;protein kinase activity;chloroplast	K08869	ADCK,ABC1	http://www.genome.jp/dbget-bin/www_bget?ko:K08869	-	-	-	-	sp|Q55680|Y005_SYNY3	Uncharacterized protein sll0005 OS=Synechocystis sp. (strain PCC 6803 / Kazusa) OX=1111708 GN=sll0005 PE=3 SV=1
Pha009009	novel.10081.15	3974	3718.97	970.88	29	18.71	12.5	sll0005	XP_003057388.1	predicted protein [Micromonas pusilla CCMP1545]	GO:0005524;GO:0004672;GO:0009507	ATP binding;protein kinase activity;chloroplast	K08869	ADCK,ABC1	http://www.genome.jp/dbget-bin/www_bget?ko:K08869	-	-	-	-	sp|Q55680|Y005_SYNY3	Uncharacterized protein sll0005 OS=Synechocystis sp. (strain PCC 6803 / Kazusa) OX=1111708 GN=sll0005 PE=3 SV=1
Pha009009	novel.10081.16	4000	3744.97	0	0	0	0	sll0005	XP_003057388.1	predicted protein [Micromonas pusilla CCMP1545]	GO:0005524;GO:0004672;GO:0009507	ATP binding;protein kinase activity;chloroplast	K08869	ADCK,ABC1	http://www.genome.jp/dbget-bin/www_bget?ko:K08869	-	-	-	-	sp|Q55680|Y005_SYNY3	Uncharacterized protein sll0005 OS=Synechocystis sp. (strain PCC 6803 / Kazusa) OX=1111708 GN=sll0005 PE=3 SV=1
Pha009009	novel.10081.17	3966	3710.97	169.94	5.09	3.28	2.19	sll0005	XP_003057388.1	predicted protein [Micromonas pusilla CCMP1545]	GO:0005524;GO:0004672;GO:0009507	ATP binding;protein kinase activity;chloroplast	K08869	ADCK,ABC1	http://www.genome.jp/dbget-bin/www_bget?ko:K08869	-	-	-	-	sp|Q55680|Y005_SYNY3	Uncharacterized protein sll0005 OS=Synechocystis sp. (strain PCC 6803 / Kazusa) OX=1111708 GN=sll0005 PE=3 SV=1
Pha009009	novel.10081.19	3960	3704.97	375.36	11.26	7.26	4.85	sll0005	XP_003057388.1	predicted protein [Micromonas pusilla CCMP1545]	GO:0005524;GO:0004672;GO:0009507	ATP binding;protein kinase activity;chloroplast	K08869	ADCK,ABC1	http://www.genome.jp/dbget-bin/www_bget?ko:K08869	-	-	-	-	sp|Q55680|Y005_SYNY3	Uncharacterized protein sll0005 OS=Synechocystis sp. (strain PCC 6803 / Kazusa) OX=1111708 GN=sll0005 PE=3 SV=1
Pha009009	novel.10081.2	4199	3943.97	0	0	0	0	sll0005	XP_003057388.1	predicted protein [Micromonas pusilla CCMP1545]	GO:0005524;GO:0004672;GO:0009507	ATP binding;protein kinase activity;chloroplast	K08869	ADCK,ABC1	http://www.genome.jp/dbget-bin/www_bget?ko:K08869	-	-	-	-	sp|Q55680|Y005_SYNY3	Uncharacterized protein sll0005 OS=Synechocystis sp. (strain PCC 6803 / Kazusa) OX=1111708 GN=sll0005 PE=3 SV=1
Pha009009	novel.10081.20	1488	1232.97	0	0	0	0	-	XP_027110681.1	alpha-soluble NSF attachment protein-like [Coffea arabica]	GO:0006886;GO:0016192;GO:0016020	intracellular protein transport;vesicle-mediated transport;membrane	K15296	NAPA,SNAPA,SEC17	http://www.genome.jp/dbget-bin/www_bget?ko:K15296	-	-	KOG1586	Protein required for fusion of vesicles in vesicular transport, alpha-SNAP	sp|P93798|SNAA_VITVI	Alpha-soluble NSF attachment protein OS=Vitis vinifera OX=29760 PE=2 SV=1
Pha009009	novel.10081.21	1204	948.97	97.36	11.4	7.35	4.91	-	XP_027110681.1	alpha-soluble NSF attachment protein-like [Coffea arabica]	GO:0006886;GO:0016192;GO:0016020	intracellular protein transport;vesicle-mediated transport;membrane	K15296	NAPA,SNAPA,SEC17	http://www.genome.jp/dbget-bin/www_bget?ko:K15296	-	-	KOG1586	Protein required for fusion of vesicles in vesicular transport, alpha-SNAP	sp|P93798|SNAA_VITVI	Alpha-soluble NSF attachment protein OS=Vitis vinifera OX=29760 PE=2 SV=1
Pha009009	novel.10081.22	1184	928.97	1350.08	161.46	104.18	69.58	-	XP_027110681.1	alpha-soluble NSF attachment protein-like [Coffea arabica]	GO:0006886;GO:0016192;GO:0016020	intracellular protein transport;vesicle-mediated transport;membrane	K15296	NAPA,SNAPA,SEC17	http://www.genome.jp/dbget-bin/www_bget?ko:K15296	-	-	KOG1586	Protein required for fusion of vesicles in vesicular transport, alpha-SNAP	sp|P93798|SNAA_VITVI	Alpha-soluble NSF attachment protein OS=Vitis vinifera OX=29760 PE=2 SV=1
Pha009009	novel.10081.3	4112	3856.97	0	0	0	0	sll0005	XP_003057388.1	predicted protein [Micromonas pusilla CCMP1545]	GO:0005524;GO:0004672;GO:0009507	ATP binding;protein kinase activity;chloroplast	K08869	ADCK,ABC1	http://www.genome.jp/dbget-bin/www_bget?ko:K08869	-	-	-	-	sp|Q55680|Y005_SYNY3	Uncharacterized protein sll0005 OS=Synechocystis sp. (strain PCC 6803 / Kazusa) OX=1111708 GN=sll0005 PE=3 SV=1
Pha009009	novel.10081.4	3998	3742.97	0	0	0	0	sll0005	XP_003057388.1	predicted protein [Micromonas pusilla CCMP1545]	GO:0005524;GO:0004672;GO:0009507	ATP binding;protein kinase activity;chloroplast	K08869	ADCK,ABC1	http://www.genome.jp/dbget-bin/www_bget?ko:K08869	-	-	-	-	sp|Q55680|Y005_SYNY3	Uncharacterized protein sll0005 OS=Synechocystis sp. (strain PCC 6803 / Kazusa) OX=1111708 GN=sll0005 PE=3 SV=1
Pha009009	novel.10081.5	3977	3721.97	0	0	0	0	sll0005	XP_003057388.1	predicted protein [Micromonas pusilla CCMP1545]	GO:0005524;GO:0004672;GO:0009507	ATP binding;protein kinase activity;chloroplast	K08869	ADCK,ABC1	http://www.genome.jp/dbget-bin/www_bget?ko:K08869	-	-	-	-	sp|Q55680|Y005_SYNY3	Uncharacterized protein sll0005 OS=Synechocystis sp. (strain PCC 6803 / Kazusa) OX=1111708 GN=sll0005 PE=3 SV=1
Pha009009	novel.10081.6	4046	3790.97	0	0	0	0	sll0005	XP_003057388.1	predicted protein [Micromonas pusilla CCMP1545]	GO:0005524;GO:0004672;GO:0009507	ATP binding;protein kinase activity;chloroplast	K08869	ADCK,ABC1	http://www.genome.jp/dbget-bin/www_bget?ko:K08869	-	-	-	-	sp|Q55680|Y005_SYNY3	Uncharacterized protein sll0005 OS=Synechocystis sp. (strain PCC 6803 / Kazusa) OX=1111708 GN=sll0005 PE=3 SV=1
Pha009009	novel.10081.7	4025	3769.97	275.12	8.11	5.23	3.49	sll0005	XP_003057388.1	predicted protein [Micromonas pusilla CCMP1545]	GO:0005524;GO:0004672;GO:0009507	ATP binding;protein kinase activity;chloroplast	K08869	ADCK,ABC1	http://www.genome.jp/dbget-bin/www_bget?ko:K08869	-	-	-	-	sp|Q55680|Y005_SYNY3	Uncharacterized protein sll0005 OS=Synechocystis sp. (strain PCC 6803 / Kazusa) OX=1111708 GN=sll0005 PE=3 SV=1
Pha009009	novel.10081.8	4037	3781.97	0	0	0	0	sll0005	XP_003057388.1	predicted protein [Micromonas pusilla CCMP1545]	GO:0005524;GO:0004672;GO:0009507	ATP binding;protein kinase activity;chloroplast	K08869	ADCK,ABC1	http://www.genome.jp/dbget-bin/www_bget?ko:K08869	-	-	-	-	sp|Q55680|Y005_SYNY3	Uncharacterized protein sll0005 OS=Synechocystis sp. (strain PCC 6803 / Kazusa) OX=1111708 GN=sll0005 PE=3 SV=1
Pha009009	novel.10081.9	4047	3791.97	112.64	3.3	2.13	1.42	sll0005	XP_003057388.1	predicted protein [Micromonas pusilla CCMP1545]	GO:0005524;GO:0004672;GO:0009507	ATP binding;protein kinase activity;chloroplast	K08869	ADCK,ABC1	http://www.genome.jp/dbget-bin/www_bget?ko:K08869	-	-	-	-	sp|Q55680|Y005_SYNY3	Uncharacterized protein sll0005 OS=Synechocystis sp. (strain PCC 6803 / Kazusa) OX=1111708 GN=sll0005 PE=3 SV=1
novel.10082	novel.10082.1	1429	1173.97	26	2.46	1.59	100	-	-	-	-	-	-	-	-	-	-	-	-	-	-
novel.10082	novel.10082.2	1188	932.97	0	0	0	0	-	-	-	-	-	-	-	-	-	-	-	-	-	-
Pha009011	novel.10084.3	3547	3291.97	143.95	4.86	3.13	4.82	FPR2	PWZ12235.1	Peptidyl-prolyl cis-trans isomerase FKBP15-2 [Zea mays]	GO:0003755;GO:0061077	peptidyl-prolyl cis-trans isomerase activity;chaperone-mediated protein folding	K09569	FKBP2	http://www.genome.jp/dbget-bin/www_bget?ko:K09569	-	-	KOG0549	FKBP-type peptidyl-prolyl cis-trans isomerase	sp|Q6BP84|FKBP2_DEBHA	FK506-binding protein 2 OS=Debaryomyces hansenii (strain ATCC 36239 / CBS 767 / BCRC 21394 / JCM 1990 / NBRC 0083 / IGC 2968) OX=284592 GN=FPR2 PE=3 SV=2
Pha009011	novel.10084.4	2539	2283.97	480.89	23.39	15.09	23.2	-	-	-	-	-	-	-	-	-	-	-	-	-	-
novel.10087	novel.10087.1	609	354.05	10.68	3.35	2.16	100	-	-	-	-	-	-	-	-	-	-	-	-	-	-
Pha009016	novel.10089.2	1509	1253.97	14.64	1.3	0.84	1.94	-	GBG79227.1	hypothetical protein CBR_g29279 [Chara braunii]	GO:0016021	integral component of membrane	-	-	-	-	-	-	-	-	-
Pha009016	novel.10089.3	1441	1185.97	7.72	0.72	0.47	1.08	-	GBG79227.1	hypothetical protein CBR_g29279 [Chara braunii]	GO:0016021	integral component of membrane	-	-	-	-	-	-	-	-	-
Pha009020	novel.10092.3	3645	3389.97	437.92	14.35	9.26	8.73	aroB	XP_001696076.1	3-dehydroquinate synthase [Chlamydomonas reinhardtii]	GO:0050437;GO:0003856;GO:0009073;GO:0005737;GO:0016021	(-)-endo-fenchol synthase activity;3-dehydroquinate synthase activity;aromatic amino acid family biosynthetic process;cytoplasm;integral component of membrane	K01735	aroB	http://www.genome.jp/dbget-bin/www_bget?ko:K01735	Phenylalanine, tyrosine and tryptophan biosynthesis	ko00400	KOG4213	RNA-binding protein La	sp|B8GPV3|AROB_THISH	3-dehydroquinate synthase OS=Thioalkalivibrio sulfidiphilus (strain HL-EbGR7) OX=396588 GN=aroB PE=3 SV=1
Pha009020	novel.10092.5	3102	2846.97	118.47	4.62	2.98	2.81	aroB	XP_001696076.1	3-dehydroquinate synthase [Chlamydomonas reinhardtii]	GO:0050437;GO:0003856;GO:0009073;GO:0005737;GO:0016021	(-)-endo-fenchol synthase activity;3-dehydroquinate synthase activity;aromatic amino acid family biosynthetic process;cytoplasm;integral component of membrane	K01735	aroB	http://www.genome.jp/dbget-bin/www_bget?ko:K01735	Phenylalanine, tyrosine and tryptophan biosynthesis	ko00400	-	-	sp|B8GPV3|AROB_THISH	3-dehydroquinate synthase OS=Thioalkalivibrio sulfidiphilus (strain HL-EbGR7) OX=396588 GN=aroB PE=3 SV=1
Pha009022	novel.10095.1	1055	799.97	9.94	1.38	0.89	3.06	-	GBF97920.1	hypothetical protein Rsub_10593 [Raphidocelis subcapitata]	GO:0016787	hydrolase activity	-	-	-	-	-	-	-	-	-
novel.10097	novel.10097.1	1309	1053.97	14	1.48	0.95	100	mftC	PSC75603.1	Fe-S oxidoreductase [Micractinium conductrix]	GO:0003824;GO:0051536;GO:0046872	catalytic activity;iron-sulfur cluster binding;metal ion binding	-	-	-	-	-	-	-	sp|P9WJ78|MFTC_MYCTO	Mycofactocin maturase MftC OS=Mycobacterium tuberculosis (strain CDC 1551 / Oshkosh) OX=83331 GN=mftC PE=3 SV=1
Pha009025	novel.10099.1	1551	1295.97	89.14	7.64	4.93	50.28	-	-	-	-	-	-	-	-	-	-	-	-	-	-
Pha009025	novel.10099.3	622	367.04	12.01	3.64	2.35	23.93	-	-	-	-	-	-	-	-	-	-	-	-	-	-
Pha000091	novel.101.1	2671	2415.97	0	0	0	0	Cnot11	XP_006836870.1	CCR4-NOT transcription complex subunit 11 [Amborella trichopoda]	GO:0031047;GO:0030014;GO:0005737;GO:0005634	gene silencing by RNA;CCR4-NOT complex;cytoplasm;nucleus	-	-	-	-	-	-	-	sp|B0BNA9|CNO11_RAT	CCR4-NOT transcription complex subunit 11 OS=Rattus norvegicus OX=10116 GN=Cnot11 PE=2 SV=1
Pha000091	novel.101.3	4351	4095.97	193.69	5.25	3.39	36.58	Cnot11	XP_006836870.1	CCR4-NOT transcription complex subunit 11 [Amborella trichopoda]	GO:0031047;GO:0030014;GO:0005737;GO:0005634	gene silencing by RNA;CCR4-NOT complex;cytoplasm;nucleus	K24083	ABHD13	http://www.genome.jp/dbget-bin/www_bget?ko:K24083	-	-	KOG4391	Predicted alpha/beta hydrolase BEM46	sp|B0BNA9|CNO11_RAT	CCR4-NOT transcription complex subunit 11 OS=Rattus norvegicus OX=10116 GN=Cnot11 PE=2 SV=1
Pha000091	novel.101.4	2547	2291.97	0	0	0	0	Cnot11	XP_006836870.1	CCR4-NOT transcription complex subunit 11 [Amborella trichopoda]	GO:0031047;GO:0030014;GO:0005737;GO:0005634	gene silencing by RNA;CCR4-NOT complex;cytoplasm;nucleus	-	-	-	-	-	-	-	sp|B0BNA9|CNO11_RAT	CCR4-NOT transcription complex subunit 11 OS=Rattus norvegicus OX=10116 GN=Cnot11 PE=2 SV=1
Pha000091	novel.101.5	2618	2362.97	156.4	7.35	4.74	51.19	Cnot11	XP_006836870.1	CCR4-NOT transcription complex subunit 11 [Amborella trichopoda]	GO:0031047;GO:0030014;GO:0005737;GO:0005634	gene silencing by RNA;CCR4-NOT complex;cytoplasm;nucleus	-	-	-	-	-	-	-	sp|B0BNA9|CNO11_RAT	CCR4-NOT transcription complex subunit 11 OS=Rattus norvegicus OX=10116 GN=Cnot11 PE=2 SV=1
Pha000091	novel.101.6	2601	2345.97	5.56	0.26	0.17	1.83	Cnot11	XP_006836870.1	CCR4-NOT transcription complex subunit 11 [Amborella trichopoda]	GO:0031047;GO:0030014;GO:0005737;GO:0005634	gene silencing by RNA;CCR4-NOT complex;cytoplasm;nucleus	-	-	-	-	-	-	-	sp|B0BNA9|CNO11_RAT	CCR4-NOT transcription complex subunit 11 OS=Rattus norvegicus OX=10116 GN=Cnot11 PE=2 SV=1
Pha009026	novel.10100.2	3708	3452.97	422.54	13.6	8.77	8.47	brf1	XP_005645474.1	cyclin-like protein [Coccomyxa subellipsoidea C-169]	GO:0000995;GO:0017025;GO:0070897;GO:0000126;GO:0046872;GO:0005634	RNA polymerase III general transcription initiation factor activity;TBP-class protein binding;transcription preinitiation complex assembly;transcription factor TFIIIB complex;metal ion binding;nucleus	K15196	BRF1,GTF3B	http://www.genome.jp/dbget-bin/www_bget?ko:K15196	-	-	KOG1598	Transcription initiation factor TFIIIB, Brf1 subunit	sp|Q9P6R0|TF3B_SCHPO	Transcription factor IIIB 60 kDa subunit OS=Schizosaccharomyces pombe (strain 972 / ATCC 24843) OX=284812 GN=brf1 PE=1 SV=2
Pha009026	novel.10100.3	3223	2967.97	36.42	1.36	0.88	0.85	Brf1	PSC75594.1	transcription factor IIIB 90 kDa subunit isoform X1 [Micractinium conductrix]	GO:0000995;GO:0017025;GO:0070897;GO:0000126;GO:0046872;GO:0005634	RNA polymerase III general transcription initiation factor activity;TBP-class protein binding;transcription preinitiation complex assembly;transcription factor TFIIIB complex;metal ion binding;nucleus	K15196	BRF1,GTF3B	http://www.genome.jp/dbget-bin/www_bget?ko:K15196	-	-	KOG1598	Transcription initiation factor TFIIIB, Brf1 subunit	sp|Q8CFK2|TF3B_MOUSE	Transcription factor IIIB 90 kDa subunit OS=Mus musculus OX=10090 GN=Brf1 PE=1 SV=1
Pha009027	novel.10101.1	1939	1683.97	32.28	2.13	1.37	9.68	czcD	GHP12541.1	metal tolerance protein [Pycnococcus provasolii]	GO:0008324;GO:0016021;GO:0004602;GO:0004553;GO:0071704;GO:0006979	cation transmembrane transporter activity;integral component of membrane;glutathione peroxidase activity;hydrolase activity, hydrolyzing O-glycosyl compounds;organic substance metabolic process;response to oxidative stress	K14689	SLC30A2,ZNT2	http://www.genome.jp/dbget-bin/www_bget?ko:K14689	-	-	-	-	sp|O07084|CZCD_BACSU	Cadmium, cobalt and zinc/H(+)-K(+) antiporter OS=Bacillus subtilis (strain 168) OX=224308 GN=czcD PE=1 SV=1
Pha009027	novel.10101.3	1417	1161.97	185.62	17.75	11.45	80.69	-	-	-	-	-	-	-	-	-	-	-	-	-	-
Pha009029	novel.10103.1	2571	2315.97	28.39	1.36	0.88	1.43	CIPK8	CAB4105274.1	unnamed protein product [Lactuca saligna]	GO:0005524;GO:0106310;GO:0106311;GO:0007165	ATP binding;protein serine kinase activity;protein serine/threonine kinase activity;signal transduction	K08286	E2.7.11.-	http://www.genome.jp/dbget-bin/www_bget?ko:K08286	-	-	-	-	sp|Q5JLD8|CIPK8_ORYSJ	CBL-interacting protein kinase 8 OS=Oryza sativa subsp. japonica OX=39947 GN=CIPK8 PE=2 SV=1
Pha009029	novel.10103.10	2336	2080.97	0	0	0	0	CIPK24	CAB4105274.1	unnamed protein product [Lactuca saligna]	GO:0005524;GO:0106310;GO:0106311;GO:0007165	ATP binding;protein serine kinase activity;protein serine/threonine kinase activity;signal transduction	K08286	E2.7.11.-	http://www.genome.jp/dbget-bin/www_bget?ko:K08286	-	-	-	-	sp|Q69Q47|CIPKO_ORYSJ	CBL-interacting protein kinase 24 OS=Oryza sativa subsp. japonica OX=39947 GN=CIPK24 PE=1 SV=1
Pha009029	novel.10103.2	2586	2330.97	0	0	0	0	CIPK24	CAB4105274.1	unnamed protein product [Lactuca saligna]	GO:0005524;GO:0106310;GO:0106311;GO:0007165	ATP binding;protein serine kinase activity;protein serine/threonine kinase activity;signal transduction	K08286	E2.7.11.-	http://www.genome.jp/dbget-bin/www_bget?ko:K08286	-	-	-	-	sp|Q69Q47|CIPKO_ORYSJ	CBL-interacting protein kinase 24 OS=Oryza sativa subsp. japonica OX=39947 GN=CIPK24 PE=1 SV=1
Pha009029	novel.10103.3	2505	2249.97	0	0	0	0	CIPK24	CAB4105274.1	unnamed protein product [Lactuca saligna]	GO:0005524;GO:0106310;GO:0106311;GO:0007165	ATP binding;protein serine kinase activity;protein serine/threonine kinase activity;signal transduction	K08286	E2.7.11.-	http://www.genome.jp/dbget-bin/www_bget?ko:K08286	-	-	-	-	sp|Q69Q47|CIPKO_ORYSJ	CBL-interacting protein kinase 24 OS=Oryza sativa subsp. japonica OX=39947 GN=CIPK24 PE=1 SV=1
Pha009029	novel.10103.4	2470	2214.97	0	0	0	0	CIPK8	CAB4105274.1	unnamed protein product [Lactuca saligna]	GO:0005524;GO:0106310;GO:0106311;GO:0007165	ATP binding;protein serine kinase activity;protein serine/threonine kinase activity;signal transduction	K08286	E2.7.11.-	http://www.genome.jp/dbget-bin/www_bget?ko:K08286	-	-	-	-	sp|Q5JLD8|CIPK8_ORYSJ	CBL-interacting protein kinase 8 OS=Oryza sativa subsp. japonica OX=39947 GN=CIPK8 PE=2 SV=1
Pha009029	novel.10103.5	2252	1996.97	0	0	0	0	CIPK8	CAB4105274.1	unnamed protein product [Lactuca saligna]	GO:0005524;GO:0106310;GO:0106311;GO:0007165	ATP binding;protein serine kinase activity;protein serine/threonine kinase activity;signal transduction	K08286	E2.7.11.-	http://www.genome.jp/dbget-bin/www_bget?ko:K08286	-	-	-	-	sp|Q5JLD8|CIPK8_ORYSJ	CBL-interacting protein kinase 8 OS=Oryza sativa subsp. japonica OX=39947 GN=CIPK8 PE=2 SV=1
Pha009029	novel.10103.6	2398	2142.97	0	0	0	0	CIPK24	CAB4105274.1	unnamed protein product [Lactuca saligna]	GO:0005524;GO:0106310;GO:0106311;GO:0007165	ATP binding;protein serine kinase activity;protein serine/threonine kinase activity;signal transduction	K08286	E2.7.11.-	http://www.genome.jp/dbget-bin/www_bget?ko:K08286	-	-	-	-	sp|Q69Q47|CIPKO_ORYSJ	CBL-interacting protein kinase 24 OS=Oryza sativa subsp. japonica OX=39947 GN=CIPK24 PE=1 SV=1
Pha009029	novel.10103.7	2134	1878.97	34.2	2.02	1.3	2.12	CIPK8	CAB4105274.1	unnamed protein product [Lactuca saligna]	GO:0005524;GO:0106310;GO:0106311;GO:0007165	ATP binding;protein serine kinase activity;protein serine/threonine kinase activity;signal transduction	K08286	E2.7.11.-	http://www.genome.jp/dbget-bin/www_bget?ko:K08286	-	-	-	-	sp|Q5JLD8|CIPK8_ORYSJ	CBL-interacting protein kinase 8 OS=Oryza sativa subsp. japonica OX=39947 GN=CIPK8 PE=2 SV=1
Pha009029	novel.10103.8	2385	2129.97	81.93	4.27	2.76	4.48	CIPK8	CAB4105274.1	unnamed protein product [Lactuca saligna]	GO:0005524;GO:0106310;GO:0106311;GO:0007165	ATP binding;protein serine kinase activity;protein serine/threonine kinase activity;signal transduction	K08286	E2.7.11.-	http://www.genome.jp/dbget-bin/www_bget?ko:K08286	-	-	-	-	sp|Q5JLD8|CIPK8_ORYSJ	CBL-interacting protein kinase 8 OS=Oryza sativa subsp. japonica OX=39947 GN=CIPK8 PE=2 SV=1
Pha009029	novel.10103.9	2330	2074.97	31.72	1.7	1.1	1.78	CIPK24	CAB4105274.1	unnamed protein product [Lactuca saligna]	GO:0005524;GO:0106310;GO:0106311;GO:0007165	ATP binding;protein serine kinase activity;protein serine/threonine kinase activity;signal transduction	K08286	E2.7.11.-	http://www.genome.jp/dbget-bin/www_bget?ko:K08286	-	-	-	-	sp|Q69Q47|CIPKO_ORYSJ	CBL-interacting protein kinase 24 OS=Oryza sativa subsp. japonica OX=39947 GN=CIPK24 PE=1 SV=1
novel.10104	novel.10104.1	669	414.01	19	5.1	3.29	100	-	-	-	-	-	-	-	-	-	-	-	-	-	-
novel.10105	novel.10105.1	1808	1552.97	22	1.57	1.02	100	-	-	-	-	-	-	-	-	-	-	-	-	-	-
Pha009030	novel.10106.1	3069	2813.97	0	0	0	0	-	-	-	-	-	-	-	-	-	-	-	-	-	-
Pha009030	novel.10106.10	1507	1251.97	19.84	1.76	1.14	33.34	-	-	-	-	-	-	-	-	-	-	-	-	-	-
Pha009030	novel.10106.11	1958	1702.97	0	0	0	0	-	-	-	-	-	-	-	-	-	-	-	-	-	-
Pha009030	novel.10106.12	1829	1573.97	0	0	0	0	-	-	-	-	-	-	-	-	-	-	-	-	-	-
Pha009030	novel.10106.13	851	595.98	0	0	0	0	-	-	-	-	-	-	-	-	-	-	-	-	-	-
Pha009030	novel.10106.14	1865	1609.97	0	0	0	0	-	-	-	-	-	-	-	-	-	-	-	-	-	-
Pha009030	novel.10106.15	1797	1541.97	0	0	0	0	-	-	-	-	-	-	-	-	-	-	-	-	-	-
Pha009030	novel.10106.2	2210	1954.97	0	0	0	0	-	-	-	-	-	-	-	-	-	-	-	-	-	-
Pha009030	novel.10106.3	3070	2814.97	0	0	0	0	-	-	-	-	-	-	-	-	-	-	-	-	-	-
Pha009030	novel.10106.4	2948	2692.97	20.3	0.84	0.54	15.86	-	-	-	-	-	-	-	-	-	-	-	-	-	-
Pha009030	novel.10106.5	2927	2671.97	0	0	0	0	-	-	-	-	-	-	-	-	-	-	-	-	-	-
Pha009030	novel.10106.6	2922	2666.97	0	0	0	0	-	-	-	-	-	-	-	-	-	-	-	-	-	-
Pha009030	novel.10106.7	3034	2778.97	0	0	0	0	-	-	-	-	-	-	-	-	-	-	-	-	-	-
Pha009030	novel.10106.8	3117	2861.97	0	0	0	0	-	-	-	-	-	-	-	-	-	-	-	-	-	-
Pha009030	novel.10106.9	3090	2834.97	0	0	0	0	-	-	-	-	-	-	-	-	-	-	-	-	-	-
Pha009031	novel.10107.1	2407	2151.97	74.49	3.85	2.48	2.52	pip	KAF7099590.1	hypothetical protein CFC21_101211 [Triticum aestivum]	GO:0008233	peptidase activity	-	-	-	-	-	-	-	sp|P46547|PIP_AERSO	Proline iminopeptidase OS=Aeromonas sobria OX=646 GN=pip PE=1 SV=3
Pha009031	novel.10107.2	2446	2190.97	664.34	33.69	21.74	22.1	pip	KAF7099590.1	hypothetical protein CFC21_101211 [Triticum aestivum]	GO:0008233	peptidase activity	-	-	-	-	-	-	-	sp|P46547|PIP_AERSO	Proline iminopeptidase OS=Aeromonas sobria OX=646 GN=pip PE=1 SV=3
Pha009031	novel.10107.4	2529	2273.97	0	0	0	0	pip	KAF7099590.1	hypothetical protein CFC21_101211 [Triticum aestivum]	GO:0008233;GO:0005829;GO:0005773	peptidase activity;cytosol;vacuole	-	-	-	-	-	-	-	sp|P46547|PIP_AERSO	Proline iminopeptidase OS=Aeromonas sobria OX=646 GN=pip PE=1 SV=3
Pha009031	novel.10107.5	2386	2130.97	177.85	9.27	5.98	6.08	pip	KAF7099590.1	hypothetical protein CFC21_101211 [Triticum aestivum]	GO:0008233	peptidase activity	-	-	-	-	-	-	-	sp|P46547|PIP_AERSO	Proline iminopeptidase OS=Aeromonas sobria OX=646 GN=pip PE=1 SV=3
Pha009031	novel.10107.6	2404	2148.97	0	0	0	0	pip	KAF7099590.1	hypothetical protein CFC21_101211 [Triticum aestivum]	GO:0008233	peptidase activity	-	-	-	-	-	-	-	sp|P46547|PIP_AERSO	Proline iminopeptidase OS=Aeromonas sobria OX=646 GN=pip PE=1 SV=3
Pha009031	novel.10107.7	2437	2181.97	164.6	8.38	5.41	5.5	pip	KAF7099590.1	hypothetical protein CFC21_101211 [Triticum aestivum]	GO:0008233	peptidase activity	-	-	-	-	-	-	-	sp|P46547|PIP_AERSO	Proline iminopeptidase OS=Aeromonas sobria OX=646 GN=pip PE=1 SV=3
Pha009033	novel.10109.2	1176	920.97	0	0	0	0	TIM22	OMO76341.1	hypothetical protein CCACVL1_15750 [Corchorus capsularis]	GO:0045039;GO:0016021;GO:0042721	protein insertion into mitochondrial inner membrane;integral component of membrane;TIM22 mitochondrial import inner membrane insertion complex	-	-	-	-	-	-	-	sp|Q6BZY4|TIM22_YARLI	Mitochondrial import inner membrane translocase subunit TIM22 OS=Yarrowia lipolytica (strain CLIB 122 / E 150) OX=284591 GN=TIM22 PE=3 SV=2
Pha009033	novel.10109.3	1172	916.97	0	0	0	0	TIM22	OMO76341.1	hypothetical protein CCACVL1_15750 [Corchorus capsularis]	GO:0045039;GO:0016021;GO:0042721	protein insertion into mitochondrial inner membrane;integral component of membrane;TIM22 mitochondrial import inner membrane insertion complex	-	-	-	-	-	-	-	sp|Q6BZY4|TIM22_YARLI	Mitochondrial import inner membrane translocase subunit TIM22 OS=Yarrowia lipolytica (strain CLIB 122 / E 150) OX=284591 GN=TIM22 PE=3 SV=2
Pha009033	novel.10109.4	1068	812.97	0	0	0	0	TIM22	OMO76341.1	hypothetical protein CCACVL1_15750 [Corchorus capsularis]	GO:0045039;GO:0016021;GO:0042721	protein insertion into mitochondrial inner membrane;integral component of membrane;TIM22 mitochondrial import inner membrane insertion complex	-	-	-	-	-	-	-	sp|Q6BZY4|TIM22_YARLI	Mitochondrial import inner membrane translocase subunit TIM22 OS=Yarrowia lipolytica (strain CLIB 122 / E 150) OX=284591 GN=TIM22 PE=3 SV=2
Pha009033	novel.10109.5	1149	893.97	4.74	0.59	0.38	0.71	TIM22	OMO76341.1	hypothetical protein CCACVL1_15750 [Corchorus capsularis]	GO:0045039;GO:0016021;GO:0042721	protein insertion into mitochondrial inner membrane;integral component of membrane;TIM22 mitochondrial import inner membrane insertion complex	-	-	-	-	-	-	-	sp|Q6BZY4|TIM22_YARLI	Mitochondrial import inner membrane translocase subunit TIM22 OS=Yarrowia lipolytica (strain CLIB 122 / E 150) OX=284591 GN=TIM22 PE=3 SV=2
Pha009033	novel.10109.6	1147	891.97	33.02	4.11	2.65	4.93	TIM22	OMO76341.1	hypothetical protein CCACVL1_15750 [Corchorus capsularis]	GO:0045039;GO:0016021;GO:0042721	protein insertion into mitochondrial inner membrane;integral component of membrane;TIM22 mitochondrial import inner membrane insertion complex	-	-	-	-	-	-	-	sp|Q6BZY4|TIM22_YARLI	Mitochondrial import inner membrane translocase subunit TIM22 OS=Yarrowia lipolytica (strain CLIB 122 / E 150) OX=284591 GN=TIM22 PE=3 SV=2
Pha009033	novel.10109.7	1190	934.97	0	0	0	0	TIM22	OMO76341.1	hypothetical protein CCACVL1_15750 [Corchorus capsularis]	GO:0045039;GO:0016021;GO:0042721	protein insertion into mitochondrial inner membrane;integral component of membrane;TIM22 mitochondrial import inner membrane insertion complex	-	-	-	-	-	-	-	sp|Q6BZY4|TIM22_YARLI	Mitochondrial import inner membrane translocase subunit TIM22 OS=Yarrowia lipolytica (strain CLIB 122 / E 150) OX=284591 GN=TIM22 PE=3 SV=2
Pha009038	novel.10114.1	4310	4054.97	18.74	0.51	0.33	4.69	-	-	-	-	-	-	-	-	-	-	-	-	-	-
Pha009038	novel.10114.2	2466	2210.97	48.97	2.46	1.59	22.49	-	-	-	-	-	-	-	-	-	-	-	-	-	-
Pha009038	novel.10114.3	4109	3853.97	0	0	0	0	-	-	-	-	-	-	-	-	-	-	-	-	-	-
Pha009038	novel.10114.4	2364	2108.97	22.78	1.2	0.77	10.97	-	-	-	-	-	-	-	-	-	-	-	-	-	-
Pha009038	novel.10114.5	3938	3682.97	0	0	0	0	-	-	-	-	-	-	-	-	-	-	-	-	-	-
Pha009038	novel.10114.6	3963	3707.97	0	0	0	0	-	-	-	-	-	-	-	-	-	-	-	-	-	-
Pha009038	novel.10114.7	3894	3638.97	62.87	1.92	1.24	17.54	-	-	-	-	-	-	-	-	-	-	-	-	-	-
Pha009040	novel.10116.1	2232	1976.97	0	0	0	0	-	-	-	-	-	-	-	-	-	-	-	-	-	-
Pha009041	novel.10117.2	1199	943.97	1	0.12	0.08	68.68	-	-	-	-	-	-	-	-	-	-	-	-	-	-
Pha009042	novel.10119.1	5321	5065.97	12.88	0.28	0.18	1.25	PAO	XP_022755901.1	pheophorbide a oxygenase, chloroplastic-like [Durio zibethinus]	GO:0051537;GO:0046872;GO:0010277;GO:0009507	2 iron, 2 sulfur cluster binding;metal ion binding;chlorophyllide a oxygenase [overall] activity;chloroplast	K13071	PAO,ACD1	http://www.genome.jp/dbget-bin/www_bget?ko:K13071	Porphyrin and chlorophyll metabolism	ko00860	-	-	sp|Q9FYC2|PAO_ARATH	Pheophorbide a oxygenase, chloroplastic OS=Arabidopsis thaliana OX=3702 GN=PAO PE=1 SV=1
Pha009042	novel.10119.2	3645	3389.97	22.44	0.74	0.47	3.24	PAO	XP_024370059.1	pheophorbide a oxygenase, chloroplastic-like [Physcomitrium patens]	GO:0051537;GO:0010277;GO:0046872;GO:0009507;GO:0016021	2 iron, 2 sulfur cluster binding;chlorophyllide a oxygenase [overall] activity;metal ion binding;chloroplast;integral component of membrane	K13071	PAO,ACD1	http://www.genome.jp/dbget-bin/www_bget?ko:K13071	Porphyrin and chlorophyll metabolism	ko00860	-	-	sp|Q9FYC2|PAO_ARATH	Pheophorbide a oxygenase, chloroplastic OS=Arabidopsis thaliana OX=3702 GN=PAO PE=1 SV=1
Pha009042	novel.10119.4	3258	3002.97	0.89	0.03	0.02	0.14	PAO	XP_024370059.1	pheophorbide a oxygenase, chloroplastic-like [Physcomitrium patens]	GO:0051537;GO:0010277;GO:0046872;GO:0009507;GO:0016021	2 iron, 2 sulfur cluster binding;chlorophyllide a oxygenase [overall] activity;metal ion binding;chloroplast;integral component of membrane	K13071	PAO,ACD1	http://www.genome.jp/dbget-bin/www_bget?ko:K13071	Porphyrin and chlorophyll metabolism	ko00860	-	-	sp|Q9FYC2|PAO_ARATH	Pheophorbide a oxygenase, chloroplastic OS=Arabidopsis thaliana OX=3702 GN=PAO PE=1 SV=1
Pha009042	novel.10119.5	3239	2983.97	65.59	2.44	1.58	10.76	PAO	XP_024370059.1	pheophorbide a oxygenase, chloroplastic-like [Physcomitrium patens]	GO:0051537;GO:0010277;GO:0046872;GO:0009507;GO:0016021	2 iron, 2 sulfur cluster binding;chlorophyllide a oxygenase [overall] activity;metal ion binding;chloroplast;integral component of membrane	K13071	PAO,ACD1	http://www.genome.jp/dbget-bin/www_bget?ko:K13071	Porphyrin and chlorophyll metabolism	ko00860	-	-	sp|Q9FYC2|PAO_ARATH	Pheophorbide a oxygenase, chloroplastic OS=Arabidopsis thaliana OX=3702 GN=PAO PE=1 SV=1
Pha000943	novel.1012.1	2502	2246.97	17	0.84	0.54	92.18	-	-	-	-	-	-	-	-	-	-	-	-	-	-
novel.10120	novel.10120.1	881	625.98	4	0.71	0.46	100	-	-	-	-	-	-	-	-	-	-	-	-	-	-
novel.10123	novel.10123.1	1075	819.97	13	1.76	1.14	100	-	-	-	-	-	-	-	-	-	-	-	-	-	-
Pha009046	novel.10125.1	7083	6827.97	49.65	0.81	0.52	13.19	-	-	-	-	-	-	-	-	-	-	-	-	-	-
Pha009046	novel.10125.2	3799	3543.97	71.4	2.24	1.44	36.55	-	-	-	-	-	-	-	-	-	-	-	-	-	-
Pha009046	novel.10125.4	2920	2664.97	16.06	0.67	0.43	10.94	-	-	-	-	-	-	-	-	-	-	-	-	-	-
Pha009046	novel.10125.5	2953	2697.97	0	0	0	0	-	-	-	-	-	-	-	-	-	-	-	-	-	-
Pha009047	novel.10126.2	1924	1668.97	0	0	0	0	Nhlrc2	XP_002948834.1	hypothetical protein VOLCADRAFT_80356 [Volvox carteri f. nagariensis]	GO:0016021;GO:0016787;GO:0003676;GO:0015074;GO:0010196;GO:0009570;GO:0009534;GO:0042651	integral component of membrane;hydrolase activity;nucleic acid binding;DNA integration;nonphotochemical quenching;chloroplast stroma;chloroplast thylakoid;thylakoid membrane	-	-	-	-	-	-	-	sp|Q8BZW8|NHLC2_MOUSE	NHL repeat-containing protein 2 OS=Mus musculus OX=10090 GN=Nhlrc2 PE=1 SV=1
Pha009048	novel.10127.1	1561	1305.97	397.92	33.85	21.84	24.47	azoB	GAQ83500.1	hypothetical protein KFL_001510040 [Klebsormidium nitens]	-	-	-	-	-	-	-	-	-	sp|Q8KU07|AZOB_XENAZ	NAD(P)H azoreductase OS=Xenophilus azovorans OX=151755 GN=azoB PE=1 SV=2
Pha009048	novel.10127.2	1424	1168.97	0	0	0	0	azoB	GAQ83500.1	hypothetical protein KFL_001510040 [Klebsormidium nitens]	-	-	-	-	-	-	-	-	-	sp|Q8KU07|AZOB_XENAZ	NAD(P)H azoreductase OS=Xenophilus azovorans OX=151755 GN=azoB PE=1 SV=2
Pha009050	novel.10129.7	955	699.98	79.39	12.6	8.13	77.16	Rad1	XP_006284206.1	uncharacterized protein LOC17880740 [Capsella rubella]	GO:0000077;GO:0006281;GO:0005634;GO:0030896	DNA damage checkpoint signaling;DNA repair;nucleus;checkpoint clamp complex	K02830	HRAD1,RAD17	http://www.genome.jp/dbget-bin/www_bget?ko:K02830	-	-	-	-	sp|Q9QWZ1|RAD1_MOUSE	Cell cycle checkpoint protein RAD1 OS=Mus musculus OX=10090 GN=Rad1 PE=1 SV=1
Pha000944	novel.1013.1	3624	3368.97	233.67	7.71	4.97	18.54	-	-	-	-	-	-	-	-	-	-	-	-	-	-
Pha009052	novel.10131.2	1464	1208.97	4.97	0.46	0.29	9.2	rrp40	XP_005643780.1	exonuclease component of the exosome [Coccomyxa subellipsoidea C-169]	GO:0004527;GO:0003723;GO:0005737;GO:0000178;GO:0016021	exonuclease activity;RNA binding;cytoplasm;exosome (RNase complex);integral component of membrane	K03681	RRP40,EXOSC3	http://www.genome.jp/dbget-bin/www_bget?ko:K03681	RNA degradation	ko03018	KOG1004	Exosomal 3'-5' exoribonuclease complex subunit Rrp40	sp|O13903|RRP40_SCHPO	Exosome complex component rrp40 OS=Schizosaccharomyces pombe (strain 972 / ATCC 24843) OX=284812 GN=rrp40 PE=3 SV=1
Pha009052	novel.10131.3	1360	1104.97	0	0	0	0	-	XP_001416847.1	predicted protein [Ostreococcus lucimarinus CCE9901]	GO:0071949	FAD binding	-	-	-	-	-	-	-	-	-
Pha009052	novel.10131.4	915	659.98	2.41	0.41	0.26	8.15	-	XP_001416847.1	predicted protein [Ostreococcus lucimarinus CCE9901]	GO:0071949	FAD binding	-	-	-	-	-	-	-	-	-
Pha009053	novel.10132.2	9930	9674.97	0	0	0	0	Acacb	XP_023915198.1	acetyl-CoA carboxylase-like [Quercus suber]	GO:0003989;GO:0005524;GO:0046872;GO:0006633;GO:2001295	acetyl-CoA carboxylase activity;ATP binding;metal ion binding;fatty acid biosynthetic process;malonyl-CoA biosynthetic process	K11262	ACACA	http://www.genome.jp/dbget-bin/www_bget?ko:K11262	Aflatoxin biosynthesis;Propanoate metabolism;Pyruvate metabolism;Fatty acid biosynthesis	ko00254,ko00640,ko00620,ko00061	KOG0368	Acetyl-CoA carboxylase	sp|E9Q4Z2|ACACB_MOUSE	Acetyl-CoA carboxylase 2 OS=Mus musculus OX=10090 GN=Acacb PE=1 SV=1
Pha009053	novel.10132.3	9884	9628.97	611.46	7.06	4.55	16.37	Acacb	XP_023915198.1	acetyl-CoA carboxylase-like [Quercus suber]	GO:0003989;GO:0005524;GO:0046872;GO:0006633;GO:2001295	acetyl-CoA carboxylase activity;ATP binding;metal ion binding;fatty acid biosynthetic process;malonyl-CoA biosynthetic process	K11262	ACACA	http://www.genome.jp/dbget-bin/www_bget?ko:K11262	Aflatoxin biosynthesis;Propanoate metabolism;Pyruvate metabolism;Fatty acid biosynthesis	ko00254,ko00640,ko00620,ko00061	KOG0368	Acetyl-CoA carboxylase	sp|E9Q4Z2|ACACB_MOUSE	Acetyl-CoA carboxylase 2 OS=Mus musculus OX=10090 GN=Acacb PE=1 SV=1
Pha009053	novel.10132.4	9851	9595.97	2042.15	23.64	15.26	54.86	Acacb	XP_023915198.1	acetyl-CoA carboxylase-like [Quercus suber]	GO:0003989;GO:0005524;GO:0046872;GO:0006633;GO:2001295	acetyl-CoA carboxylase activity;ATP binding;metal ion binding;fatty acid biosynthetic process;malonyl-CoA biosynthetic process	K11262	ACACA	http://www.genome.jp/dbget-bin/www_bget?ko:K11262	Aflatoxin biosynthesis;Propanoate metabolism;Pyruvate metabolism;Fatty acid biosynthesis	ko00254,ko00640,ko00620,ko00061	KOG0368	Acetyl-CoA carboxylase	sp|E9Q4Z2|ACACB_MOUSE	Acetyl-CoA carboxylase 2 OS=Mus musculus OX=10090 GN=Acacb PE=1 SV=1
Pha009053	novel.10132.5	9802	9546.97	0	0	0	0	accA	PKI73875.1	hypothetical protein CRG98_005745 [Punica granatum]	GO:0003989;GO:0005524;GO:0046872;GO:0006633;GO:2001295	acetyl-CoA carboxylase activity;ATP binding;metal ion binding;fatty acid biosynthetic process;malonyl-CoA biosynthetic process	K11262	ACACA	http://www.genome.jp/dbget-bin/www_bget?ko:K11262	Aflatoxin biosynthesis;Propanoate metabolism;Pyruvate metabolism;Fatty acid biosynthesis	ko00254,ko00640,ko00620,ko00061	KOG0368	Acetyl-CoA carboxylase	sp|Q54J08|ACAC_DICDI	Acetyl-CoA carboxylase OS=Dictyostelium discoideum OX=44689 GN=accA PE=3 SV=1
Pha009053	novel.10132.6	9814	9558.97	0	0	0	0	Acacb	XP_023915198.1	acetyl-CoA carboxylase-like [Quercus suber]	GO:0003989;GO:0005524;GO:0046872;GO:0006633;GO:2001295	acetyl-CoA carboxylase activity;ATP binding;metal ion binding;fatty acid biosynthetic process;malonyl-CoA biosynthetic process	K11262	ACACA	http://www.genome.jp/dbget-bin/www_bget?ko:K11262	Aflatoxin biosynthesis;Propanoate metabolism;Pyruvate metabolism;Fatty acid biosynthesis	ko00254,ko00640,ko00620,ko00061	KOG0368	Acetyl-CoA carboxylase	sp|E9Q4Z2|ACACB_MOUSE	Acetyl-CoA carboxylase 2 OS=Mus musculus OX=10090 GN=Acacb PE=1 SV=1
Pha009053	novel.10132.7	9814	9558.97	927.37	10.78	6.95	25.01	Acacb	XP_023915198.1	acetyl-CoA carboxylase-like [Quercus suber]	GO:0003989;GO:0005524;GO:0046872;GO:0006633;GO:2001295	acetyl-CoA carboxylase activity;ATP binding;metal ion binding;fatty acid biosynthetic process;malonyl-CoA biosynthetic process	K11262	ACACA	http://www.genome.jp/dbget-bin/www_bget?ko:K11262	Aflatoxin biosynthesis;Propanoate metabolism;Pyruvate metabolism;Fatty acid biosynthesis	ko00254,ko00640,ko00620,ko00061	KOG0368	Acetyl-CoA carboxylase	sp|E9Q4Z2|ACACB_MOUSE	Acetyl-CoA carboxylase 2 OS=Mus musculus OX=10090 GN=Acacb PE=1 SV=1
Pha009053	novel.10132.8	9624	9368.97	137.02	1.62	1.05	3.77	Acacb	XP_023915198.1	acetyl-CoA carboxylase-like [Quercus suber]	GO:0003989;GO:0005524;GO:0046872;GO:0006633;GO:2001295	acetyl-CoA carboxylase activity;ATP binding;metal ion binding;fatty acid biosynthetic process;malonyl-CoA biosynthetic process	K11262	ACACA	http://www.genome.jp/dbget-bin/www_bget?ko:K11262	Aflatoxin biosynthesis;Propanoate metabolism;Pyruvate metabolism;Fatty acid biosynthesis	ko00254,ko00640,ko00620,ko00061	KOG0368	Acetyl-CoA carboxylase	sp|E9Q4Z2|ACACB_MOUSE	Acetyl-CoA carboxylase 2 OS=Mus musculus OX=10090 GN=Acacb PE=1 SV=1
novel.10133	novel.10133.1	1239	983.97	1	0.11	0.07	100	-	-	-	-	-	-	-	-	-	-	-	-	-	-
Pha009054	novel.10134.1	4555	4299.97	355.66	9.19	5.93	14.02	GDE1	KXZ41777.1	hypothetical protein GPECTOR_287g768 [Gonium pectorale]	GO:0042254;GO:0005634;GO:0000447;GO:0042273;GO:0000055;GO:0005730;GO:0030687	ribosome biogenesis;nucleus;endonucleolytic cleavage in ITS1 to separate SSU-rRNA from 5.8S rRNA and LSU-rRNA from tricistronic rRNA transcript (SSU-rRNA, 5.8S rRNA, LSU-rRNA);ribosomal large subunit biogenesis;ribosomal large subunit export from nucleus;nucleolus;preribosome, large subunit precursor	K18696	GDE1	http://www.genome.jp/dbget-bin/www_bget?ko:K18696	Glycerophospholipid metabolism	ko00564	KOG1765	Regulator of ribosome synthesis	sp|Q02979|GDE1_YEAST	Glycerophosphocholine phosphodiesterase GDE1 OS=Saccharomyces cerevisiae (strain ATCC 204508 / S288c) OX=559292 GN=GDE1 PE=1 SV=1
novel.10135	novel.10135.1	2029	1773.97	66.89	4.19	2.7	77.63	-	-	-	-	-	-	-	-	-	-	-	-	-	-
novel.10135	novel.10135.2	817	561.98	6.11	1.21	0.78	22.37	-	-	-	-	-	-	-	-	-	-	-	-	-	-
novel.10136	novel.10136.1	470	215.94	2.6	1.34	0.86	100	-	-	-	-	-	-	-	-	-	-	-	-	-	-
Pha009055	novel.10137.1	3479	3223.97	0	0	0	0	Nfkbiz	TYG74945.1	hypothetical protein ES288_D04G224600v1 [Gossypium darwinii]	GO:0016021;GO:0016740	integral component of membrane;transferase activity	-	-	-	-	-	-	-	sp|Q9EST8|IKBZ_MOUSE	NF-kappa-B inhibitor zeta OS=Mus musculus OX=10090 GN=Nfkbiz PE=1 SV=1
Pha009055	novel.10137.10	3848	3592.97	401.47	12.41	8.01	6.11	Nfkbiz	TYG74945.1	hypothetical protein ES288_D04G224600v1 [Gossypium darwinii]	GO:0016021;GO:0016740	integral component of membrane;transferase activity	-	-	-	-	-	-	-	sp|Q9EST8|IKBZ_MOUSE	NF-kappa-B inhibitor zeta OS=Mus musculus OX=10090 GN=Nfkbiz PE=1 SV=1
Pha009055	novel.10137.11	4541	4285.97	0	0	0	0	Nfkbiz	TYG74945.1	hypothetical protein ES288_D04G224600v1 [Gossypium darwinii]	GO:0016021;GO:0016740	integral component of membrane;transferase activity	-	-	-	-	-	-	-	sp|Q9EST8|IKBZ_MOUSE	NF-kappa-B inhibitor zeta OS=Mus musculus OX=10090 GN=Nfkbiz PE=1 SV=1
Pha009055	novel.10137.12	4343	4087.97	0	0	0	0	Nfkbiz	TYG74945.1	hypothetical protein ES288_D04G224600v1 [Gossypium darwinii]	GO:0016021;GO:0016740	integral component of membrane;transferase activity	-	-	-	-	-	-	-	sp|Q9EST8|IKBZ_MOUSE	NF-kappa-B inhibitor zeta OS=Mus musculus OX=10090 GN=Nfkbiz PE=1 SV=1
Pha009055	novel.10137.13	4343	4087.97	5.78	0.16	0.1	0.08	Nfkbiz	TYG74945.1	hypothetical protein ES288_D04G224600v1 [Gossypium darwinii]	GO:0016021;GO:0016740	integral component of membrane;transferase activity	-	-	-	-	-	-	-	sp|Q9EST8|IKBZ_MOUSE	NF-kappa-B inhibitor zeta OS=Mus musculus OX=10090 GN=Nfkbiz PE=1 SV=1
Pha009055	novel.10137.14	4035	3779.97	530.41	15.59	10.06	7.68	Nfkbiz	TYG74945.1	hypothetical protein ES288_D04G224600v1 [Gossypium darwinii]	GO:0016021;GO:0016740	integral component of membrane;transferase activity	-	-	-	-	-	-	-	sp|Q9EST8|IKBZ_MOUSE	NF-kappa-B inhibitor zeta OS=Mus musculus OX=10090 GN=Nfkbiz PE=1 SV=1
Pha009055	novel.10137.15	3394	3138.97	18.53	0.66	0.42	0.32	Nfkbiz	TYG74945.1	hypothetical protein ES288_D04G224600v1 [Gossypium darwinii]	GO:0016021;GO:0016740	integral component of membrane;transferase activity	-	-	-	-	-	-	-	sp|Q9EST8|IKBZ_MOUSE	NF-kappa-B inhibitor zeta OS=Mus musculus OX=10090 GN=Nfkbiz PE=1 SV=1
Pha009055	novel.10137.16	3347	3091.97	32.05	1.15	0.74	0.57	Nfkbiz	TYG74945.1	hypothetical protein ES288_D04G224600v1 [Gossypium darwinii]	GO:0016021;GO:0016740	integral component of membrane;transferase activity	-	-	-	-	-	-	-	sp|Q9EST8|IKBZ_MOUSE	NF-kappa-B inhibitor zeta OS=Mus musculus OX=10090 GN=Nfkbiz PE=1 SV=1
Pha009055	novel.10137.17	4455	4199.97	47.22	1.25	0.81	0.62	Nfkbiz	TYG74945.1	hypothetical protein ES288_D04G224600v1 [Gossypium darwinii]	GO:0016021;GO:0016740	integral component of membrane;transferase activity	-	-	-	-	-	-	-	sp|Q9EST8|IKBZ_MOUSE	NF-kappa-B inhibitor zeta OS=Mus musculus OX=10090 GN=Nfkbiz PE=1 SV=1
Pha009055	novel.10137.18	4455	4199.97	93.92	2.48	1.6	1.22	Nfkbiz	TYG74945.1	hypothetical protein ES288_D04G224600v1 [Gossypium darwinii]	GO:0016021;GO:0016740	integral component of membrane;transferase activity	-	-	-	-	-	-	-	sp|Q9EST8|IKBZ_MOUSE	NF-kappa-B inhibitor zeta OS=Mus musculus OX=10090 GN=Nfkbiz PE=1 SV=1
Pha009055	novel.10137.19	3459	3203.97	299.04	10.37	6.69	5.11	Nfkbiz	TYG74945.1	hypothetical protein ES288_D04G224600v1 [Gossypium darwinii]	GO:0016021;GO:0016740	integral component of membrane;transferase activity	-	-	-	-	-	-	-	sp|Q9EST8|IKBZ_MOUSE	NF-kappa-B inhibitor zeta OS=Mus musculus OX=10090 GN=Nfkbiz PE=1 SV=1
Pha009055	novel.10137.2	4172	3916.97	40.68	1.15	0.74	0.57	Nfkbiz	TYG74945.1	hypothetical protein ES288_D04G224600v1 [Gossypium darwinii]	GO:0016021;GO:0016740	integral component of membrane;transferase activity	-	-	-	-	-	-	-	sp|Q9EST8|IKBZ_MOUSE	NF-kappa-B inhibitor zeta OS=Mus musculus OX=10090 GN=Nfkbiz PE=1 SV=1
Pha009055	novel.10137.20	4157	3901.97	612.32	17.43	11.25	8.59	Nfkbiz	TYG74945.1	hypothetical protein ES288_D04G224600v1 [Gossypium darwinii]	GO:0016021;GO:0016740	integral component of membrane;transferase activity	-	-	-	-	-	-	-	sp|Q9EST8|IKBZ_MOUSE	NF-kappa-B inhibitor zeta OS=Mus musculus OX=10090 GN=Nfkbiz PE=1 SV=1
Pha009055	novel.10137.21	2604	2348.97	345.07	16.32	10.53	8.04	Nfkbiz	KAF5841001.1	ankyrin repeat-containing domain protein [Dunaliella salina]	GO:0016021	integral component of membrane	-	-	-	-	-	-	-	sp|Q9EST8|IKBZ_MOUSE	NF-kappa-B inhibitor zeta OS=Mus musculus OX=10090 GN=Nfkbiz PE=1 SV=1
Pha009055	novel.10137.23	1991	1735.97	176.92	11.32	7.31	5.58	Nfkbiz	KAF5841001.1	ankyrin repeat-containing domain protein [Dunaliella salina]	GO:0016021	integral component of membrane	K21867	AKT,KAT,GORK,SKOR	http://www.genome.jp/dbget-bin/www_bget?ko:K21867	-	-	-	-	sp|Q9EST8|IKBZ_MOUSE	NF-kappa-B inhibitor zeta OS=Mus musculus OX=10090 GN=Nfkbiz PE=1 SV=1
Pha009055	novel.10137.24	2247	1991.97	111.56	6.22	4.01	3.06	Nfkbiz	KAF5841001.1	ankyrin repeat-containing domain protein [Dunaliella salina]	GO:0016021	integral component of membrane	K21867	AKT,KAT,GORK,SKOR	http://www.genome.jp/dbget-bin/www_bget?ko:K21867	-	-	-	-	sp|Q9EST8|IKBZ_MOUSE	NF-kappa-B inhibitor zeta OS=Mus musculus OX=10090 GN=Nfkbiz PE=1 SV=1
Pha009055	novel.10137.3	3577	3321.97	2080.39	69.58	44.89	34.26	Nfkbiz	TYG74945.1	hypothetical protein ES288_D04G224600v1 [Gossypium darwinii]	GO:0016021;GO:0016740	integral component of membrane;transferase activity	-	-	-	-	-	-	-	sp|Q9EST8|IKBZ_MOUSE	NF-kappa-B inhibitor zeta OS=Mus musculus OX=10090 GN=Nfkbiz PE=1 SV=1
Pha009055	novel.10137.4	3675	3419.97	167.35	5.44	3.51	2.68	Nfkbiz	TYG74945.1	hypothetical protein ES288_D04G224600v1 [Gossypium darwinii]	GO:0016021;GO:0016740	integral component of membrane;transferase activity	-	-	-	-	-	-	-	sp|Q9EST8|IKBZ_MOUSE	NF-kappa-B inhibitor zeta OS=Mus musculus OX=10090 GN=Nfkbiz PE=1 SV=1
Pha009055	novel.10137.5	4368	4112.97	109.37	2.95	1.91	1.45	Nfkbiz	TYG74945.1	hypothetical protein ES288_D04G224600v1 [Gossypium darwinii]	GO:0016021;GO:0016740	integral component of membrane;transferase activity	-	-	-	-	-	-	-	sp|Q9EST8|IKBZ_MOUSE	NF-kappa-B inhibitor zeta OS=Mus musculus OX=10090 GN=Nfkbiz PE=1 SV=1
Pha009055	novel.10137.6	3673	3417.97	15.18	0.49	0.32	0.24	Nfkbiz	TYG74945.1	hypothetical protein ES288_D04G224600v1 [Gossypium darwinii]	GO:0016021;GO:0016740	integral component of membrane;transferase activity	-	-	-	-	-	-	-	sp|Q9EST8|IKBZ_MOUSE	NF-kappa-B inhibitor zeta OS=Mus musculus OX=10090 GN=Nfkbiz PE=1 SV=1
Pha009055	novel.10137.7	4068	3812.97	18.74	0.55	0.35	0.27	Nfkbiz	TYG74945.1	hypothetical protein ES288_D04G224600v1 [Gossypium darwinii]	GO:0016021;GO:0016740	integral component of membrane;transferase activity	-	-	-	-	-	-	-	sp|Q9EST8|IKBZ_MOUSE	NF-kappa-B inhibitor zeta OS=Mus musculus OX=10090 GN=Nfkbiz PE=1 SV=1
Pha009055	novel.10137.8	4266	4010.97	0	0	0	0	Nfkbiz	TYG74945.1	hypothetical protein ES288_D04G224600v1 [Gossypium darwinii]	GO:0016021;GO:0016740	integral component of membrane;transferase activity	-	-	-	-	-	-	-	sp|Q9EST8|IKBZ_MOUSE	NF-kappa-B inhibitor zeta OS=Mus musculus OX=10090 GN=Nfkbiz PE=1 SV=1
Pha009055	novel.10137.9	4344	4088.97	217.33	5.91	3.81	2.91	Nfkbiz	TYG74945.1	hypothetical protein ES288_D04G224600v1 [Gossypium darwinii]	GO:0016021;GO:0016740	integral component of membrane;transferase activity	-	-	-	-	-	-	-	sp|Q9EST8|IKBZ_MOUSE	NF-kappa-B inhibitor zeta OS=Mus musculus OX=10090 GN=Nfkbiz PE=1 SV=1
Pha009056	novel.10138.10	5938	5682.97	2.66	0.05	0.03	0.14	-	-	-	-	-	-	-	-	-	-	-	-	-	-
Pha009056	novel.10138.11	5351	5095.97	359.8	7.84	5.06	21.52	-	-	-	-	-	-	-	-	-	-	-	-	-	-
Pha009056	novel.10138.12	5605	5349.97	34.89	0.72	0.47	1.99	-	-	-	-	-	-	-	-	-	-	-	-	-	-
Pha009056	novel.10138.3	7097	6841.97	100.03	1.62	1.05	4.46	-	-	-	-	-	-	-	-	-	-	-	-	-	-
Pha009056	novel.10138.4	1359	1103.97	54.65	5.5	3.55	15.09	-	-	-	-	-	-	-	-	-	-	-	-	-	-
Pha009056	novel.10138.5	6132	5876.97	0	0	0	0	-	-	-	-	-	-	-	-	-	-	-	-	-	-
Pha009056	novel.10138.6	5706	5450.97	0	0	0	0	-	-	-	-	-	-	-	-	-	-	-	-	-	-
Pha009056	novel.10138.7	5676	5420.97	0	0	0	0	-	-	-	-	-	-	-	-	-	-	-	-	-	-
Pha009056	novel.10138.8	3285	3029.97	366.3	13.43	8.67	36.85	-	-	-	-	-	-	-	-	-	-	-	-	-	-
Pha009056	novel.10138.9	5875	5619.97	1.81	0.04	0.02	0.1	-	-	-	-	-	-	-	-	-	-	-	-	-	-
novel.10139	novel.10139.1	5447	5191.97	212.97	4.56	2.94	85.57	-	-	-	-	-	-	-	-	-	-	-	-	-	-
novel.10139	novel.10139.2	5315	5059.97	23.89	0.52	0.34	9.85	-	-	-	-	-	-	-	-	-	-	-	-	-	-
novel.10139	novel.10139.3	2128	1872.97	4.11	0.24	0.16	4.58	-	-	-	-	-	-	-	-	-	-	-	-	-	-
novel.10140	novel.10140.1	901	645.98	10	1.72	1.11	100	-	-	-	-	-	-	-	-	-	-	-	-	-	-
Pha009058	novel.10142.1	2206	1950.97	0	0	0	0	EMB3003	QDZ21772.1	dihydrolipoamide acetyltransferase [Chloropicon primus]	GO:0016746;GO:0004742;GO:0009941;GO:0009534	acyltransferase activity;dihydrolipoyllysine-residue acetyltransferase activity;chloroplast envelope;chloroplast thylakoid	K00627	DLAT,aceF,pdhC	http://www.genome.jp/dbget-bin/www_bget?ko:K00627	Citrate cycle (TCA cycle);Glycolysis / Gluconeogenesis;Pyruvate metabolism	ko00020,ko00010,ko00620	KOG0557	Dihydrolipoamide acetyltransferase	sp|Q9C8P0|ODP25_ARATH	Dihydrolipoyllysine-residue acetyltransferase component 5 of pyruvate dehydrogenase complex, chloroplastic OS=Arabidopsis thaliana OX=3702 GN=EMB3003 PE=2 SV=1
Pha009058	novel.10142.10	1892	1636.97	55.25	3.75	2.42	36.01	LTA2	GAQ91321.1	hypothetical protein KFL_007650010 [Klebsormidium nitens]	GO:0016746	acyltransferase activity	K00627	DLAT,aceF,pdhC	http://www.genome.jp/dbget-bin/www_bget?ko:K00627	Citrate cycle (TCA cycle);Glycolysis / Gluconeogenesis;Pyruvate metabolism	ko00020,ko00010,ko00620	KOG0557	Dihydrolipoamide acetyltransferase	sp|Q9SQI8|ODP24_ARATH	Dihydrolipoyllysine-residue acetyltransferase component 4 of pyruvate dehydrogenase complex, chloroplastic OS=Arabidopsis thaliana OX=3702 GN=LTA2 PE=2 SV=1
Pha009058	novel.10142.2	2728	2472.97	0	0	0	0	LTA2	GAQ91321.1	hypothetical protein KFL_007650010 [Klebsormidium nitens]	GO:0016746	acyltransferase activity	K00627	DLAT,aceF,pdhC	http://www.genome.jp/dbget-bin/www_bget?ko:K00627	Citrate cycle (TCA cycle);Glycolysis / Gluconeogenesis;Pyruvate metabolism	ko00020,ko00010,ko00620	KOG0557	Dihydrolipoamide acetyltransferase	sp|Q9SQI8|ODP24_ARATH	Dihydrolipoyllysine-residue acetyltransferase component 4 of pyruvate dehydrogenase complex, chloroplastic OS=Arabidopsis thaliana OX=3702 GN=LTA2 PE=2 SV=1
Pha009058	novel.10142.3	2195	1939.97	68.73	3.94	2.54	37.8	EMB3003	QDZ21772.1	dihydrolipoamide acetyltransferase [Chloropicon primus]	GO:0016746;GO:0004742;GO:0009941;GO:0009534	acyltransferase activity;dihydrolipoyllysine-residue acetyltransferase activity;chloroplast envelope;chloroplast thylakoid	K00627	DLAT,aceF,pdhC	http://www.genome.jp/dbget-bin/www_bget?ko:K00627	Citrate cycle (TCA cycle);Glycolysis / Gluconeogenesis;Pyruvate metabolism	ko00020,ko00010,ko00620	KOG0557	Dihydrolipoamide acetyltransferase	sp|Q9C8P0|ODP25_ARATH	Dihydrolipoyllysine-residue acetyltransferase component 5 of pyruvate dehydrogenase complex, chloroplastic OS=Arabidopsis thaliana OX=3702 GN=EMB3003 PE=2 SV=1
Pha009058	novel.10142.5	2198	1942.97	0	0	0	0	LTA2	GAQ91321.1	hypothetical protein KFL_007650010 [Klebsormidium nitens]	GO:0016746	acyltransferase activity	K00627	DLAT,aceF,pdhC	http://www.genome.jp/dbget-bin/www_bget?ko:K00627	Citrate cycle (TCA cycle);Glycolysis / Gluconeogenesis;Pyruvate metabolism	ko00020,ko00010,ko00620	KOG0557	Dihydrolipoamide acetyltransferase	sp|Q9SQI8|ODP24_ARATH	Dihydrolipoyllysine-residue acetyltransferase component 4 of pyruvate dehydrogenase complex, chloroplastic OS=Arabidopsis thaliana OX=3702 GN=LTA2 PE=2 SV=1
Pha009058	novel.10142.6	2201	1945.97	0	0	0	0	LTA2	GAQ91321.1	hypothetical protein KFL_007650010 [Klebsormidium nitens]	GO:0016746	acyltransferase activity	K00627	DLAT,aceF,pdhC	http://www.genome.jp/dbget-bin/www_bget?ko:K00627	Citrate cycle (TCA cycle);Glycolysis / Gluconeogenesis;Pyruvate metabolism	ko00020,ko00010,ko00620	KOG0557	Dihydrolipoamide acetyltransferase	sp|Q9SQI8|ODP24_ARATH	Dihydrolipoyllysine-residue acetyltransferase component 4 of pyruvate dehydrogenase complex, chloroplastic OS=Arabidopsis thaliana OX=3702 GN=LTA2 PE=2 SV=1
Pha009058	novel.10142.7	1850	1594.97	17.02	1.19	0.76	11.39	LTA2	GAQ91321.1	hypothetical protein KFL_007650010 [Klebsormidium nitens]	GO:0016746	acyltransferase activity	K00627	DLAT,aceF,pdhC	http://www.genome.jp/dbget-bin/www_bget?ko:K00627	Citrate cycle (TCA cycle);Glycolysis / Gluconeogenesis;Pyruvate metabolism	ko00020,ko00010,ko00620	KOG0557	Dihydrolipoamide acetyltransferase	sp|Q9SQI8|ODP24_ARATH	Dihydrolipoyllysine-residue acetyltransferase component 4 of pyruvate dehydrogenase complex, chloroplastic OS=Arabidopsis thaliana OX=3702 GN=LTA2 PE=2 SV=1
Pha009058	novel.10142.8	1852	1596.97	0.02	0	0	0.01	LTA2	GAQ91321.1	hypothetical protein KFL_007650010 [Klebsormidium nitens]	GO:0016746	acyltransferase activity	K00627	DLAT,aceF,pdhC	http://www.genome.jp/dbget-bin/www_bget?ko:K00627	Citrate cycle (TCA cycle);Glycolysis / Gluconeogenesis;Pyruvate metabolism	ko00020,ko00010,ko00620	KOG0557	Dihydrolipoamide acetyltransferase	sp|Q9SQI8|ODP24_ARATH	Dihydrolipoyllysine-residue acetyltransferase component 4 of pyruvate dehydrogenase complex, chloroplastic OS=Arabidopsis thaliana OX=3702 GN=LTA2 PE=2 SV=1
Pha009058	novel.10142.9	1622	1366.97	0	0	0	0	LTA2	GAQ91321.1	hypothetical protein KFL_007650010 [Klebsormidium nitens]	GO:0016746	acyltransferase activity	K00627	DLAT,aceF,pdhC	http://www.genome.jp/dbget-bin/www_bget?ko:K00627	Citrate cycle (TCA cycle);Glycolysis / Gluconeogenesis;Pyruvate metabolism	ko00020,ko00010,ko00620	KOG0557	Dihydrolipoamide acetyltransferase	sp|Q9SQI8|ODP24_ARATH	Dihydrolipoyllysine-residue acetyltransferase component 4 of pyruvate dehydrogenase complex, chloroplastic OS=Arabidopsis thaliana OX=3702 GN=LTA2 PE=2 SV=1
Pha009060	novel.10144.10	7906	7650.97	91.95	1.34	0.86	1.65	GTE11	XP_006355569.1	PREDICTED: transcription factor GTE12-like [Solanum tuberosum]	GO:0003677	DNA binding	-	-	-	-	-	KOG1474	Transcription initiation factor TFIID, subunit BDF1 and related bromodomain proteins	sp|Q93ZB7|GTE11_ARATH	Transcription factor GTE11 OS=Arabidopsis thaliana OX=3702 GN=GTE11 PE=1 SV=1
Pha009060	novel.10144.11	7880	7624.97	1783.09	25.98	16.76	32.18	GTE11	XP_006355569.1	PREDICTED: transcription factor GTE12-like [Solanum tuberosum]	GO:0003677	DNA binding	-	-	-	-	-	KOG1474	Transcription initiation factor TFIID, subunit BDF1 and related bromodomain proteins	sp|Q93ZB7|GTE11_ARATH	Transcription factor GTE11 OS=Arabidopsis thaliana OX=3702 GN=GTE11 PE=1 SV=1
Pha009060	novel.10144.12	7462	7206.97	34.96	0.54	0.35	0.67	GTE11	XP_006355569.1	PREDICTED: transcription factor GTE12-like [Solanum tuberosum]	GO:0003677	DNA binding	K11721	BRD3	http://www.genome.jp/dbget-bin/www_bget?ko:K11721	-	-	KOG1474	Transcription initiation factor TFIID, subunit BDF1 and related bromodomain proteins	sp|Q93ZB7|GTE11_ARATH	Transcription factor GTE11 OS=Arabidopsis thaliana OX=3702 GN=GTE11 PE=1 SV=1
Pha009060	novel.10144.13	7871	7615.97	102.59	1.5	0.97	1.85	GTE11	XP_006355569.1	PREDICTED: transcription factor GTE12-like [Solanum tuberosum]	GO:0003677	DNA binding	-	-	-	-	-	KOG1474	Transcription initiation factor TFIID, subunit BDF1 and related bromodomain proteins	sp|Q93ZB7|GTE11_ARATH	Transcription factor GTE11 OS=Arabidopsis thaliana OX=3702 GN=GTE11 PE=1 SV=1
Pha009060	novel.10144.14	6997	6741.97	0	0	0	0	GTE11	XP_006355569.1	PREDICTED: transcription factor GTE12-like [Solanum tuberosum]	GO:0003677	DNA binding	-	-	-	-	-	KOG1474	Transcription initiation factor TFIID, subunit BDF1 and related bromodomain proteins	sp|Q93ZB7|GTE11_ARATH	Transcription factor GTE11 OS=Arabidopsis thaliana OX=3702 GN=GTE11 PE=1 SV=1
Pha009060	novel.10144.15	6817	6561.97	77.77	1.32	0.85	1.63	GTE11	XP_006355569.1	PREDICTED: transcription factor GTE12-like [Solanum tuberosum]	GO:0003677	DNA binding	-	-	-	-	-	KOG1474	Transcription initiation factor TFIID, subunit BDF1 and related bromodomain proteins	sp|Q93ZB7|GTE11_ARATH	Transcription factor GTE11 OS=Arabidopsis thaliana OX=3702 GN=GTE11 PE=1 SV=1
Pha009060	novel.10144.16	6817	6561.97	851.82	14.42	9.31	17.86	GTE11	XP_006355569.1	PREDICTED: transcription factor GTE12-like [Solanum tuberosum]	GO:0003677	DNA binding	-	-	-	-	-	KOG1474	Transcription initiation factor TFIID, subunit BDF1 and related bromodomain proteins	sp|Q93ZB7|GTE11_ARATH	Transcription factor GTE11 OS=Arabidopsis thaliana OX=3702 GN=GTE11 PE=1 SV=1
Pha009060	novel.10144.2	8166	7910.97	0	0	0	0	GTE11	XP_006355569.1	PREDICTED: transcription factor GTE12-like [Solanum tuberosum]	GO:0003677	DNA binding	-	-	-	-	-	KOG1474	Transcription initiation factor TFIID, subunit BDF1 and related bromodomain proteins	sp|Q93ZB7|GTE11_ARATH	Transcription factor GTE11 OS=Arabidopsis thaliana OX=3702 GN=GTE11 PE=1 SV=1
Pha009060	novel.10144.3	5458	5202.97	741.55	15.83	10.22	19.61	GTE11	XP_018815951.1	transcription factor GTE12-like isoform X2 [Juglans regia]	-	-	K11721	BRD3	http://www.genome.jp/dbget-bin/www_bget?ko:K11721	-	-	-	-	sp|Q93ZB7|GTE11_ARATH	Transcription factor GTE11 OS=Arabidopsis thaliana OX=3702 GN=GTE11 PE=1 SV=1
Pha009060	novel.10144.4	7852	7596.97	0	0	0	0	GTE11	XP_006355569.1	PREDICTED: transcription factor GTE12-like [Solanum tuberosum]	GO:0003677	DNA binding	-	-	-	-	-	KOG1474	Transcription initiation factor TFIID, subunit BDF1 and related bromodomain proteins	sp|Q93ZB7|GTE11_ARATH	Transcription factor GTE11 OS=Arabidopsis thaliana OX=3702 GN=GTE11 PE=1 SV=1
Pha009060	novel.10144.5	8018	7762.97	0	0	0	0	GTE11	XP_006355569.1	PREDICTED: transcription factor GTE12-like [Solanum tuberosum]	GO:0003677	DNA binding	-	-	-	-	-	KOG1474	Transcription initiation factor TFIID, subunit BDF1 and related bromodomain proteins	sp|Q93ZB7|GTE11_ARATH	Transcription factor GTE11 OS=Arabidopsis thaliana OX=3702 GN=GTE11 PE=1 SV=1
Pha009060	novel.10144.6	6893	6637.97	81.01	1.36	0.87	1.68	GTE11	XP_006355569.1	PREDICTED: transcription factor GTE12-like [Solanum tuberosum]	GO:0003677	DNA binding	-	-	-	-	-	KOG1474	Transcription initiation factor TFIID, subunit BDF1 and related bromodomain proteins	sp|Q93ZB7|GTE11_ARATH	Transcription factor GTE11 OS=Arabidopsis thaliana OX=3702 GN=GTE11 PE=1 SV=1
Pha009060	novel.10144.7	7701	7445.97	242.46	3.62	2.33	4.48	GTE11	XP_006355569.1	PREDICTED: transcription factor GTE12-like [Solanum tuberosum]	GO:0003677	DNA binding	-	-	-	-	-	KOG1474	Transcription initiation factor TFIID, subunit BDF1 and related bromodomain proteins	sp|Q93ZB7|GTE11_ARATH	Transcription factor GTE11 OS=Arabidopsis thaliana OX=3702 GN=GTE11 PE=1 SV=1
Pha009060	novel.10144.8	7922	7666.97	0	0	0	0	GTE11	XP_006355569.1	PREDICTED: transcription factor GTE12-like [Solanum tuberosum]	GO:0003677	DNA binding	-	-	-	-	-	KOG1474	Transcription initiation factor TFIID, subunit BDF1 and related bromodomain proteins	sp|Q93ZB7|GTE11_ARATH	Transcription factor GTE11 OS=Arabidopsis thaliana OX=3702 GN=GTE11 PE=1 SV=1
Pha009060	novel.10144.9	7502	7246.97	227.4	3.49	2.25	4.32	GTE11	XP_006355569.1	PREDICTED: transcription factor GTE12-like [Solanum tuberosum]	GO:0003677	DNA binding	K11721	BRD3	http://www.genome.jp/dbget-bin/www_bget?ko:K11721	-	-	KOG1474	Transcription initiation factor TFIID, subunit BDF1 and related bromodomain proteins	sp|Q93ZB7|GTE11_ARATH	Transcription factor GTE11 OS=Arabidopsis thaliana OX=3702 GN=GTE11 PE=1 SV=1
Pha009061	novel.10146.2	4821	4565.97	0	0	0	0	-	-	-	-	-	-	-	-	-	-	-	-	-	-
Pha009062	novel.10148.1	1862	1606.97	259.33	17.93	11.57	15.91	TS1	GAQ89193.1	threonine synthase [Klebsormidium nitens]	GO:0030170;GO:0004795;GO:0009088	pyridoxal phosphate binding;threonine synthase activity;threonine biosynthetic process	K01733	thrC	http://www.genome.jp/dbget-bin/www_bget?ko:K01733	Glycine, serine and threonine metabolism;Vitamin B6 metabolism	ko00260,ko00750	-	-	sp|Q9S7B5|THRC1_ARATH	Threonine synthase 1, chloroplastic OS=Arabidopsis thaliana OX=3702 GN=TS1 PE=1 SV=1
Pha009062	novel.10148.2	1810	1554.97	118.7	8.48	5.47	7.52	TS1	GHP10533.1	MT organizer Mto2 [Pycnococcus provasolii]	GO:0030170;GO:0004795;GO:0009088;GO:0005737	pyridoxal phosphate binding;threonine synthase activity;threonine biosynthetic process;cytoplasm	K01733	thrC	http://www.genome.jp/dbget-bin/www_bget?ko:K01733	Glycine, serine and threonine metabolism;Vitamin B6 metabolism	ko00260,ko00750	-	-	sp|Q9S7B5|THRC1_ARATH	Threonine synthase 1, chloroplastic OS=Arabidopsis thaliana OX=3702 GN=TS1 PE=1 SV=1
Pha009062	novel.10148.3	1761	1505.97	199.4	14.71	9.49	13.05	-	GHP10533.1	MT organizer Mto2 [Pycnococcus provasolii]	GO:0004795	threonine synthase activity	K01733	thrC	http://www.genome.jp/dbget-bin/www_bget?ko:K01733	Glycine, serine and threonine metabolism;Vitamin B6 metabolism	ko00260,ko00750	-	-	sp|Q9MT28|THRC_SOLTU	Threonine synthase, chloroplastic OS=Solanum tuberosum OX=4113 PE=2 SV=1
Pha009065	novel.10152.3	2006	1750.97	0	0	0	0	-	-	-	-	-	-	-	-	-	-	-	-	-	-
Pha009065	novel.10152.4	809	553.98	0.43	0.09	0.06	2.05	-	-	-	-	-	-	-	-	-	-	-	-	-	-
Pha009065	novel.10152.5	1354	1098.97	0	0	0	0	-	-	-	-	-	-	-	-	-	-	-	-	-	-
Pha009065	novel.10152.6	1852	1596.97	1.71	0.12	0.08	2.86	-	-	-	-	-	-	-	-	-	-	-	-	-	-
Pha009065	novel.10152.7	1784	1528.97	14.26	1.04	0.67	24.92	-	-	-	-	-	-	-	-	-	-	-	-	-	-
Pha009066	novel.10153.12	971	715.98	196.95	30.56	19.72	87.07	rplV	GAU34722.1	hypothetical protein TSUD_16950 [Trifolium subterraneum]	GO:0003735;GO:0006412;GO:0015934;GO:0042255;GO:0005762	structural constituent of ribosome;translation;large ribosomal subunit;ribosome assembly;mitochondrial large ribosomal subunit	K02890	RP-L22,MRPL22,rplV	http://www.genome.jp/dbget-bin/www_bget?ko:K02890	Ribosome	ko03010	-	-	sp|Q1QN25|RL22_NITHX	50S ribosomal protein L22 OS=Nitrobacter hamburgensis (strain DSM 10229 / NCIMB 13809 / X14) OX=323097 GN=rplV PE=3 SV=1
Pha009066	novel.10153.13	785	529.99	0	0	0	0	rplV	GAU34722.1	hypothetical protein TSUD_16950 [Trifolium subterraneum]	GO:0003735;GO:0006412;GO:0015934;GO:0042255;GO:0005762	structural constituent of ribosome;translation;large ribosomal subunit;ribosome assembly;mitochondrial large ribosomal subunit	K02890	RP-L22,MRPL22,rplV	http://www.genome.jp/dbget-bin/www_bget?ko:K02890	Ribosome	ko03010	-	-	sp|Q1QN25|RL22_NITHX	50S ribosomal protein L22 OS=Nitrobacter hamburgensis (strain DSM 10229 / NCIMB 13809 / X14) OX=323097 GN=rplV PE=3 SV=1
Pha009066	novel.10153.14	890	634.98	0	0	0	0	rplV	GAU34722.1	hypothetical protein TSUD_16950 [Trifolium subterraneum]	GO:0003735;GO:0006412;GO:0015934;GO:0042255;GO:0005762	structural constituent of ribosome;translation;large ribosomal subunit;ribosome assembly;mitochondrial large ribosomal subunit	K02890	RP-L22,MRPL22,rplV	http://www.genome.jp/dbget-bin/www_bget?ko:K02890	Ribosome	ko03010	-	-	sp|Q1QN25|RL22_NITHX	50S ribosomal protein L22 OS=Nitrobacter hamburgensis (strain DSM 10229 / NCIMB 13809 / X14) OX=323097 GN=rplV PE=3 SV=1
Pha009066	novel.10153.15	946	690.98	0	0	0	0	rplV	GAU34722.1	hypothetical protein TSUD_16950 [Trifolium subterraneum]	GO:0003735;GO:0006412;GO:0015934;GO:0042255;GO:0005762	structural constituent of ribosome;translation;large ribosomal subunit;ribosome assembly;mitochondrial large ribosomal subunit	K02890	RP-L22,MRPL22,rplV	http://www.genome.jp/dbget-bin/www_bget?ko:K02890	Ribosome	ko03010	-	-	sp|Q1QN25|RL22_NITHX	50S ribosomal protein L22 OS=Nitrobacter hamburgensis (strain DSM 10229 / NCIMB 13809 / X14) OX=323097 GN=rplV PE=3 SV=1
Pha009066	novel.10153.16	948	692.98	0	0	0	0	rplV	GAU34722.1	hypothetical protein TSUD_16950 [Trifolium subterraneum]	GO:0003735;GO:0006412;GO:0015934;GO:0042255;GO:0005762	structural constituent of ribosome;translation;large ribosomal subunit;ribosome assembly;mitochondrial large ribosomal subunit	K02890	RP-L22,MRPL22,rplV	http://www.genome.jp/dbget-bin/www_bget?ko:K02890	Ribosome	ko03010	-	-	sp|Q1QN25|RL22_NITHX	50S ribosomal protein L22 OS=Nitrobacter hamburgensis (strain DSM 10229 / NCIMB 13809 / X14) OX=323097 GN=rplV PE=3 SV=1
Pha009066	novel.10153.17	898	642.98	3.22	0.56	0.36	1.58	rplV	KAF7148687.1	hypothetical protein RHSIM_Rhsim03G0061200 [Rhododendron simsii]	GO:0003735;GO:0006412;GO:0015934;GO:0042255;GO:0005762	structural constituent of ribosome;translation;large ribosomal subunit;ribosome assembly;mitochondrial large ribosomal subunit	K02890	RP-L22,MRPL22,rplV	http://www.genome.jp/dbget-bin/www_bget?ko:K02890	Ribosome	ko03010	-	-	sp|Q1QN25|RL22_NITHX	50S ribosomal protein L22 OS=Nitrobacter hamburgensis (strain DSM 10229 / NCIMB 13809 / X14) OX=323097 GN=rplV PE=3 SV=1
Pha009066	novel.10153.6	1561	1305.97	10.59	0.9	0.58	2.57	rplV	GAU34722.1	hypothetical protein TSUD_16950 [Trifolium subterraneum]	GO:0003735;GO:0006412;GO:0015934;GO:0042255;GO:0005762	structural constituent of ribosome;translation;large ribosomal subunit;ribosome assembly;mitochondrial large ribosomal subunit	K02890	RP-L22,MRPL22,rplV	http://www.genome.jp/dbget-bin/www_bget?ko:K02890	Ribosome	ko03010	-	-	sp|Q1QN25|RL22_NITHX	50S ribosomal protein L22 OS=Nitrobacter hamburgensis (strain DSM 10229 / NCIMB 13809 / X14) OX=323097 GN=rplV PE=3 SV=1
Pha009066	novel.10153.7	1355	1099.97	30.5	3.08	1.99	8.78	rplV	GAU34722.1	hypothetical protein TSUD_16950 [Trifolium subterraneum]	GO:0003735;GO:0006412;GO:0015934;GO:0042255;GO:0005762	structural constituent of ribosome;translation;large ribosomal subunit;ribosome assembly;mitochondrial large ribosomal subunit	K02890	RP-L22,MRPL22,rplV	http://www.genome.jp/dbget-bin/www_bget?ko:K02890	Ribosome	ko03010	-	-	sp|Q1QN25|RL22_NITHX	50S ribosomal protein L22 OS=Nitrobacter hamburgensis (strain DSM 10229 / NCIMB 13809 / X14) OX=323097 GN=rplV PE=3 SV=1
Pha009069	novel.10155.1	1969	1713.97	39.95	2.59	1.67	7.16	-	-	-	-	-	-	-	-	-	-	-	-	-	-
Pha009069	novel.10155.10	2050	1794.97	0	0	0	0	-	-	-	-	-	-	-	-	-	-	-	-	-	-
Pha009069	novel.10155.12	1935	1679.97	18.84	1.25	0.8	3.45	-	-	-	-	-	-	-	-	-	-	-	-	-	-
Pha009069	novel.10155.2	2144	1888.97	0	0	0	0	-	-	-	-	-	-	-	-	-	-	-	-	-	-
Pha009069	novel.10155.3	1846	1590.97	26.47	1.85	1.19	5.11	-	-	-	-	-	-	-	-	-	-	-	-	-	-
Pha009069	novel.10155.4	1744	1488.97	174.01	12.98	8.38	35.91	-	-	-	-	-	-	-	-	-	-	-	-	-	-
Pha009069	novel.10155.5	2089	1833.97	53.32	3.23	2.08	8.93	-	-	-	-	-	-	-	-	-	-	-	-	-	-
Pha009069	novel.10155.7	1836	1580.97	25.05	1.76	1.14	4.87	-	-	-	-	-	-	-	-	-	-	-	-	-	-
Pha009069	novel.10155.8	1970	1714.97	4.42	0.29	0.18	0.79	-	-	-	-	-	-	-	-	-	-	-	-	-	-
Pha009069	novel.10155.9	1789	1533.97	4.36	0.32	0.2	0.87	-	-	-	-	-	-	-	-	-	-	-	-	-	-
Pha009072	novel.10158.1	1843	1587.97	0	0	0	0	-	-	-	-	-	-	-	-	-	-	-	-	-	-
Pha009072	novel.10158.2	1744	1488.97	366.95	27.38	17.67	65.76	-	-	-	-	-	-	-	-	-	-	-	-	-	-
Pha009072	novel.10158.3	1866	1610.97	0	0	0	0	-	-	-	-	-	-	-	-	-	-	-	-	-	-
Pha009072	novel.10158.4	1788	1532.97	106.43	7.71	4.98	18.53	-	-	-	-	-	-	-	-	-	-	-	-	-	-
Pha009072	novel.10158.5	1848	1592.97	55.42	3.87	2.49	9.28	-	-	-	-	-	-	-	-	-	-	-	-	-	-
Pha009090	novel.10159.1	4451	4195.97	278.16	7.37	4.75	33.9	AMT1-3	XP_007508822.1	ammonium transporter [Bathycoccus prasinos]	GO:0008519;GO:0016021	ammonium transmembrane transporter activity;integral component of membrane	K03320	amt,AMT,MEP	http://www.genome.jp/dbget-bin/www_bget?ko:K03320	-	-	KOG0682	Ammonia permease	sp|Q9FVN0|AMT13_SOLLC	Ammonium transporter 1 member 3 OS=Solanum lycopersicum OX=4081 GN=AMT1-3 PE=2 SV=1
Pha009090	novel.10159.3	4476	4220.97	510.9	13.45	8.68	61.89	AMT1-3	XP_007508822.1	ammonium transporter [Bathycoccus prasinos]	GO:0008519;GO:0016021	ammonium transmembrane transporter activity;integral component of membrane	K03320	amt,AMT,MEP	http://www.genome.jp/dbget-bin/www_bget?ko:K03320	-	-	KOG0682	Ammonia permease	sp|Q9FVN0|AMT13_SOLLC	Ammonium transporter 1 member 3 OS=Solanum lycopersicum OX=4081 GN=AMT1-3 PE=2 SV=1
Pha009073	novel.10160.1	1007	751.97	10.38	1.53	0.99	57.97	menG	GBF89833.1	hypothetical protein Rsub_02537 [Raphidocelis subcapitata]	GO:0052624;GO:0032259;GO:0042372;GO:0009507;GO:0043333;GO:0006744;GO:0031314	2-phytyl-1,4-naphthoquinone methyltransferase activity;methylation;phylloquinone biosynthetic process;chloroplast;2-octaprenyl-6-methoxy-1,4-benzoquinone methylase activity;ubiquinone biosynthetic process;extrinsic component of mitochondrial inner membrane	K23095	MENG,menG	http://www.genome.jp/dbget-bin/www_bget?ko:K23095	Ubiquinone and other terpenoid-quinone biosynthesis	ko00130	KOG1540	Ubiquinone biosynthesis methyltransferase COQ5	sp|Q9RRT0|MENG_DEIRA	Demethylmenaquinone methyltransferase OS=Deinococcus radiodurans (strain ATCC 13939 / DSM 20539 / JCM 16871 / LMG 4051 / NBRC 15346 / NCIMB 9279 / R1 / VKM B-1422) OX=243230 GN=menG PE=3 SV=1
Pha009074	novel.10162.2	2955	2699.97	161.18	6.63	4.28	98.7	-	-	-	-	-	-	-	-	-	-	-	-	-	-
Pha009075	novel.10163.1	887	631.98	4.49	0.79	0.51	5.01	-	-	-	-	-	-	-	-	-	-	-	-	-	-
Pha009075	novel.10163.2	739	483.99	2.2	0.51	0.33	3.2	-	-	-	-	-	-	-	-	-	-	-	-	-	-
Pha009075	novel.10163.4	2811	2555.97	79.3	3.45	2.22	21.84	-	-	-	-	-	-	-	-	-	-	-	-	-	-
Pha009075	novel.10163.5	1849	1593.97	0	0	0	0	-	-	-	-	-	-	-	-	-	-	-	-	-	-
Pha009075	novel.10163.6	446	192.48	0	0	0	0	-	-	-	-	-	-	-	-	-	-	-	-	-	-
Pha009075	novel.10163.7	647	392.02	19.46	5.51	3.56	34.94	-	-	-	-	-	-	-	-	-	-	-	-	-	-
Pha009075	novel.10163.8	1575	1319.97	16.53	1.39	0.9	8.81	-	-	-	-	-	-	-	-	-	-	-	-	-	-
Pha009077	novel.10165.2	740	484.99	0	0	0	0	-	-	-	-	-	-	-	-	-	-	-	-	-	-
Pha009078	novel.10166.1	1535	1279.97	1104.06	95.83	61.83	94.65	wge	XP_024196204.1	DNA (cytosine-5)-methyltransferase CMT3-like isoform X1 [Rosa chinensis]	-	-	K00558	DNMT1,dcm	http://www.genome.jp/dbget-bin/www_bget?ko:K00558	Cysteine and methionine metabolism	ko00270	-	-	sp|Q3LHL9|WGE_DROME	Protein winged eye OS=Drosophila melanogaster OX=7227 GN=wge PE=1 SV=1
Pha009078	novel.10166.3	1416	1160.97	17.73	1.7	1.09	1.68	wge	XP_024196204.1	DNA (cytosine-5)-methyltransferase CMT3-like isoform X1 [Rosa chinensis]	-	-	K00558	DNMT1,dcm	http://www.genome.jp/dbget-bin/www_bget?ko:K00558	Cysteine and methionine metabolism	ko00270	-	-	sp|Q3LHL9|WGE_DROME	Protein winged eye OS=Drosophila melanogaster OX=7227 GN=wge PE=1 SV=1
Pha009080	novel.10168.2	939	683.98	0	0	0	0	-	-	-	-	-	K15032	MTERFD	http://www.genome.jp/dbget-bin/www_bget?ko:K15032	-	-	-	-	-	-
Pha009080	novel.10168.3	932	676.98	3.12	0.51	0.33	20.57	-	-	-	-	-	K15032	MTERFD	http://www.genome.jp/dbget-bin/www_bget?ko:K15032	-	-	-	-	-	-
Pha009080	novel.10168.4	900	644.98	0	0	0	0	-	-	-	-	-	K15032	MTERFD	http://www.genome.jp/dbget-bin/www_bget?ko:K15032	-	-	-	-	-	-
Pha009080	novel.10168.5	948	692.98	2.46	0.4	0.25	15.89	-	-	-	-	-	K15032	MTERFD	http://www.genome.jp/dbget-bin/www_bget?ko:K15032	-	-	-	-	-	-
Pha009080	novel.10168.6	966	710.98	0	0	0	0	-	-	-	-	-	K15032	MTERFD	http://www.genome.jp/dbget-bin/www_bget?ko:K15032	-	-	-	-	-	-
Pha009080	novel.10168.7	952	696.98	6.85	1.09	0.7	43.93	-	-	-	-	-	K15032	MTERFD	http://www.genome.jp/dbget-bin/www_bget?ko:K15032	-	-	-	-	-	-
Pha009080	novel.10168.8	1264	1008.97	3.03	0.33	0.22	13.44	-	-	-	-	-	K15032	MTERFD	http://www.genome.jp/dbget-bin/www_bget?ko:K15032	-	-	-	-	-	-
Pha009081	novel.10169.1	1112	856.97	1610.53	208.79	134.72	99.52	FCP	KAE9621113.1	putative chlorophyll A-B binding protein [Lupinus albus]	GO:0016168;GO:0046872;GO:0009765;GO:0018298;GO:0009535;GO:0009522;GO:0009523;GO:0016021	chlorophyll binding;metal ion binding;photosynthesis, light harvesting;protein-chromophore linkage;chloroplast thylakoid membrane;photosystem I;photosystem II;integral component of membrane	K08907	LHCA1	http://www.genome.jp/dbget-bin/www_bget?ko:K08907	Photosynthesis - antenna proteins	ko00196	-	-	sp|Q39709|FCP_ISOGA	Fucoxanthin-chlorophyll a-c binding protein, chloroplastic OS=Isochrysis galbana OX=37099 GN=FCP PE=1 SV=1
Pha009083	novel.10170.1	3212	2956.97	25.44	0.96	0.62	7.85	purD	XP_001420619.1	predicted protein [Ostreococcus lucimarinus CCE9901]	GO:0005524;GO:0046872;GO:0004637;GO:0006189;GO:0009113	ATP binding;metal ion binding;phosphoribosylamine-glycine ligase activity;'de novo' IMP biosynthetic process;purine nucleobase biosynthetic process	K01945	purD	http://www.genome.jp/dbget-bin/www_bget?ko:K01945	Purine metabolism	ko00230	KOG2537	Phosphoglucomutase/phosphomannomutase	sp|Q8G2B1|PUR2_BRUSU	Phosphoribosylamine--glycine ligase OS=Brucella suis biovar 1 (strain 1330) OX=204722 GN=purD PE=3 SV=1
Pha009083	novel.10170.10	1199	943.97	13.46	1.58	1.02	13.01	PGM3	PRW57198.1	phosphoacetylglucosamine mutase [Chlorella sorokiniana]	GO:0000287;GO:0004610;GO:0005975;GO:0006048;GO:0046872;GO:0016740	magnesium ion binding;phosphoacetylglucosamine mutase activity;carbohydrate metabolic process;UDP-N-acetylglucosamine biosynthetic process;metal ion binding;transferase activity	K01836	PGM3	http://www.genome.jp/dbget-bin/www_bget?ko:K01836	Amino sugar and nucleotide sugar metabolism	ko00520	KOG2537	Phosphoglucomutase/phosphomannomutase	sp|F1RQM2|AGM1_PIG	Phosphoacetylglucosamine mutase OS=Sus scrofa OX=9823 GN=PGM3 PE=1 SV=2
Pha009083	novel.10170.4	2104	1848.97	66.82	4.02	2.59	32.99	PGM3	GAQ90768.1	phosphoacetylglucosamine mutase [Klebsormidium nitens]	GO:0000287;GO:0004610;GO:0005975;GO:0006048;GO:0046872;GO:0016740;GO:0016868	magnesium ion binding;phosphoacetylglucosamine mutase activity;carbohydrate metabolic process;UDP-N-acetylglucosamine biosynthetic process;metal ion binding;transferase activity;intramolecular transferase activity, phosphotransferases	K01836	PGM3	http://www.genome.jp/dbget-bin/www_bget?ko:K01836	Amino sugar and nucleotide sugar metabolism	ko00520	KOG2537	Phosphoglucomutase/phosphomannomutase	sp|F1RQM2|AGM1_PIG	Phosphoacetylglucosamine mutase OS=Sus scrofa OX=9823 GN=PGM3 PE=1 SV=2
novel.10172	novel.10172.1	2474	2218.97	5.61	0.28	0.18	9.28	-	-	-	-	-	-	-	-	-	-	-	-	-	-
novel.10172	novel.10172.2	908	652.98	16.13	2.75	1.77	90.72	-	-	-	-	-	-	-	-	-	-	-	-	-	-
Pha009084	novel.10173.1	1807	1551.97	59.47	4.26	2.75	23.77	-	-	-	-	-	-	-	-	-	-	-	-	-	-
Pha009084	novel.10173.2	1755	1499.97	25.78	1.91	1.23	10.66	-	-	-	-	-	-	-	-	-	-	-	-	-	-
Pha009084	novel.10173.3	1720	1464.97	0.08	0.01	0	0.04	-	-	-	-	-	-	-	-	-	-	-	-	-	-
Pha009089	novel.10177.10	2432	2176.97	0	0	0	0	treS	EEF26817.1	alpha-amylase, putative, partial [Ricinus communis]	GO:0047669;GO:0005975;GO:0016787	amylosucrase activity;carbohydrate metabolic process;hydrolase activity	-	-	-	-	-	-	-	sp|P72235|TRES_PIMSR	Trehalose synthase OS=Pimelobacter sp. (strain R48) OX=51662 GN=treS PE=3 SV=1
Pha009088	novel.10177.3	1950	1694.97	25.74	1.69	1.09	5.96	-	-	-	-	-	-	-	-	-	-	-	-	-	-
Pha009088	novel.10177.4	2700	2444.97	31.23	1.42	0.92	5.01	-	-	-	-	-	-	-	-	-	-	-	-	-	-
Pha009088	novel.10177.5	2555	2299.97	0	0	0	0	-	-	-	-	-	-	-	-	-	-	-	-	-	-
Pha009089	novel.10177.7	2271	2015.97	277.48	15.29	9.87	62.09	treS	EEF26817.1	alpha-amylase, putative, partial [Ricinus communis]	GO:0047669;GO:0005975;GO:0016787	amylosucrase activity;carbohydrate metabolic process;hydrolase activity	-	-	-	-	-	-	-	sp|P72235|TRES_PIMSR	Trehalose synthase OS=Pimelobacter sp. (strain R48) OX=51662 GN=treS PE=3 SV=1
Pha009089	novel.10177.8	2466	2210.97	118.83	5.97	3.85	24.24	treS	EEF26817.1	alpha-amylase, putative, partial [Ricinus communis]	GO:0047669;GO:0005975;GO:0016787	amylosucrase activity;carbohydrate metabolic process;hydrolase activity	-	-	-	-	-	-	-	sp|P72235|TRES_PIMSR	Trehalose synthase OS=Pimelobacter sp. (strain R48) OX=51662 GN=treS PE=3 SV=1
Pha009089	novel.10177.9	2321	2065.97	45.4	2.44	1.58	9.91	treS	EEF26817.1	alpha-amylase, putative, partial [Ricinus communis]	GO:0047669;GO:0005975;GO:0016787	amylosucrase activity;carbohydrate metabolic process;hydrolase activity	-	-	-	-	-	-	-	sp|P72235|TRES_PIMSR	Trehalose synthase OS=Pimelobacter sp. (strain R48) OX=51662 GN=treS PE=3 SV=1
novel.10179	novel.10179.1	726	471	4.99	1.18	0.76	100	-	-	-	-	-	-	-	-	-	-	-	-	-	-
novel.10180	novel.10180.1	515	260.38	2	0.85	0.55	100	-	-	-	-	-	-	-	-	-	-	-	-	-	-
Pha009091	novel.10181.1	6874	6618.97	1728.63	29.02	18.72	22.23	CRY1	ABX24984.1	cryptochrome 1, partial [Capsella bursa-pastoris]	GO:0018298;GO:0009882	protein-chromophore linkage;blue light photoreceptor activity	K12118	CRY1	http://www.genome.jp/dbget-bin/www_bget?ko:K12118	Circadian rhythm - plant	ko04712	KOG0133	Deoxyribodipyrimidine photolyase/cryptochrome	sp|Q43125|CRY1_ARATH	Cryptochrome-1 OS=Arabidopsis thaliana OX=3702 GN=CRY1 PE=1 SV=2
Pha009091	novel.10181.2	6465	6209.97	2843.29	50.87	32.82	38.97	CRY1	ABX24984.1	cryptochrome 1, partial [Capsella bursa-pastoris]	GO:0018298;GO:0009882	protein-chromophore linkage;blue light photoreceptor activity	K12118	CRY1	http://www.genome.jp/dbget-bin/www_bget?ko:K12118	Circadian rhythm - plant	ko04712	KOG0133	Deoxyribodipyrimidine photolyase/cryptochrome	sp|Q43125|CRY1_ARATH	Cryptochrome-1 OS=Arabidopsis thaliana OX=3702 GN=CRY1 PE=1 SV=2
novel.10181	novel.10181.4	659	404.02	183.76	50.53	32.6	100	-	-	-	-	-	-	-	-	-	-	-	-	-	-
Pha009092	novel.10183.1	2237	1981.97	129.18	7.24	4.67	6.81	At5g26710	KAG0631518.1	hypothetical protein M758_1G260300 [Ceratodon purpureus]	GO:0005524;GO:0004818;GO:0006424;GO:0005737;GO:0005829	ATP binding;glutamate-tRNA ligase activity;glutamyl-tRNA aminoacylation;cytoplasm;cytosol	K01885	EARS,gltX	http://www.genome.jp/dbget-bin/www_bget?ko:K01885	Aminoacyl-tRNA biosynthesis;Porphyrin and chlorophyll metabolism	ko00970,ko00860	KOG1147	Glutamyl-tRNA synthetase	sp|O82462|SYEC_ARATH	Glutamate--tRNA ligase, cytoplasmic OS=Arabidopsis thaliana OX=3702 GN=At5g26710 PE=1 SV=1
Pha009092	novel.10183.2	1769	1513.97	0	0	0	0	At5g26710	KAG0631518.1	hypothetical protein M758_1G260300 [Ceratodon purpureus]	GO:0005524;GO:0004818;GO:0006424;GO:0005737;GO:0005829	ATP binding;glutamate-tRNA ligase activity;glutamyl-tRNA aminoacylation;cytoplasm;cytosol	K01885	EARS,gltX	http://www.genome.jp/dbget-bin/www_bget?ko:K01885	Aminoacyl-tRNA biosynthesis;Porphyrin and chlorophyll metabolism	ko00970,ko00860	KOG1148	Glutaminyl-tRNA synthetase	sp|O82462|SYEC_ARATH	Glutamate--tRNA ligase, cytoplasmic OS=Arabidopsis thaliana OX=3702 GN=At5g26710 PE=1 SV=1
Pha009093	novel.10184.2	1647	1391.97	0	0	0	0	-	XP_003083673.2	snRNA-activating protein complex, subunit 3 [Ostreococcus tauri]	GO:0003677;GO:0005634;GO:0003681;GO:0001006;GO:0042795;GO:0042796;GO:0019185	DNA binding;nucleus;bent DNA binding;RNA polymerase III type 3 promoter sequence-specific DNA binding;snRNA transcription by RNA polymerase II;snRNA transcription by RNA polymerase III;snRNA-activating protein complex	K15210	SNAPC3	http://www.genome.jp/dbget-bin/www_bget?ko:K15210	-	-	-	-	-	-
Pha009093	novel.10184.3	936	680.98	7.57	1.23	0.8	29.75	-	XP_003083673.2	snRNA-activating protein complex, subunit 3 [Ostreococcus tauri]	GO:0003677;GO:0005634	DNA binding;nucleus	K15210	SNAPC3	http://www.genome.jp/dbget-bin/www_bget?ko:K15210	-	-	-	-	-	-
Pha009093	novel.10184.4	919	663.98	17.43	2.92	1.88	70.25	-	-	-	-	-	-	-	-	-	-	-	-	-	-
Pha009093	novel.10184.5	318	75.49	0	0	0	0	-	-	-	-	-	-	-	-	-	-	-	-	-	-
Pha009095	novel.10184.6	2450	2194.97	225.92	11.44	7.38	28.68	-	-	-	-	-	-	-	-	-	-	-	-	-	-
Pha009098	novel.10187.2	1943	1687.97	13.87	0.91	0.59	18.65	-	-	-	-	-	-	-	-	-	-	-	-	-	-
Pha009098	novel.10187.3	1882	1626.97	0	0	0	0	-	-	-	-	-	-	-	-	-	-	-	-	-	-
[truncated: 33,059 more rows]

## Sheet: 963
962 common DEGs present in Contro vs M-5h, Control-11h, and Control-24h groups
[truncated: 963 more rows]

[truncated: 3 more sheets: 1129, 674, 457]
